# Supplementary material for: K-shell Analysis Reveals Distinct Functional Parts in an Electron Transfer Network and Its Implications for Extracellular Electron Transfer
Source: Front Microbiol. 2016 Apr 20;7:530. doi: 10.3389/fmicb.2016.00530 (PMC4837345; doi:10.3389/fmicb.2016.00530)
Supplement: DATA SHEET S1 — Four hundred and eighty-one electron transfer proteins which were identified to be potentially involved in the EET processes. [file Data_Sheet_1.XLS]

## Sheet: Sheet1
#1	Red highlights	in column B	indicate c-type cytochromes.
#2	The isolated nodes (23 proteins) and separated links (two interactions) will be removed from the electron transfer network (Section 3.1 & Supplementary methods), these 27 proteins (protein-coding genes) are: SO_0130, SO_0463, SO_0521, SO_0578, SO_0625, SO_0789, SO_0882, SO_0900, SO_1314, SO_1381, SO_1502, SO_1748, SO_1800, SO_1873, SO_2052, SO_2144, SO_2180, SO_2584, SO_2789, SO_2813, SO_3392, SO…
	481 Proteins
	Gene Locus	NCBI Name	STRING Alias	This Study	Functional Description
	SO_0001	mioC		mioC	flavodoxin protein MioC
	SO_0025	hemG	SO_0025	hemG-1	oxygen-independent protoporphyrinogen oxidase HemG // STRING -- flavodoxin
	SO_0027	hemG	SO_0027	hemG-2	oxygen-independent protoporphyrinogen oxidase HemG // STRING -- protoporphyrinogen oxidase
	SO_0038	hemF		hemF	aerobic coproporphyrinogen III oxidase HemF
	SO_0040	aroE		aroE	shikimate 5-dehydrogenase AroE
	SO_0053	gpsA		gpsA	glycerol-3-phosphate dehydrogenase (NADP+) GpsA
	SO_0054	yhiN	SO_0054	yhiN	HI0933 family flavoprotein YhiN
	SO_0101	fdnG		fdnG	nitrate-inducible formate dehydrogenase molybdopterin-binding subunit FdnG
	SO_0102	fdnH		fdnH	nitrate-inducible formate dehydrogenase iron-sulfur subunit FdnH
	SO_0103	fdnI		fdnI	nitrate-inducible formate dehydrogenase cytochrome b subunit FdnI
	SO_0104	fdhE		fdhE	nitrate-inducible formate dehydrogenase chaperone FdhE
	SO_0107	fdhD		fdhD	formate dehydrogenase assembly/maturation protein FdhD
	SO_0109	yedF	SO_0109	yedF	SirA family protein YedF
	SO_0130	prtV	SO_0130	prtV	extracellular metalloprotease PrtV
	SO_0139	ftn		ftn	ferritin Ftn
	SO_0163	hslO		hslO	redox regulated chaperone HslO
	SO_0180	phyH	SO_0180	phyH	phytanoyl-CoA dioxygenase PhyH
	SO_0213	murB		murB	UDP-N-acetylenolpyruvoylglucosamine reductase MurB
	SO_0259	ccmE		ccmE	ABC-type heme export system chaperone component CcmE
	SO_0260	ccmD		ccmD	ABC-type heme export system CcmE-interacting component CcmD
	SO_0261	ccmC		ccmC	ABC-type heme export system permease component 2 CcmC
	SO_0262	ccmB		ccmB	ABC-type heme export system permease component 1 CcmB
	SO_0263	ccmA		ccmA	ABC-type heme export system ATPase component CcmA
	SO_0264	scyA		scyA	periplasmic monoheme cytochrome c5 ScyA
	SO_0265	ccmI	SO_0265	ccmI	apo-cytochrome c chaperone CcmI
	SO_0266	ccmF	ccmF-1	ccmF	cytochrome c synthetase cytochrome b containing quinol-haem oxidoreductase subunit CcmF
	SO_0267	ccmG	dsbE	ccmG	cytochrome c maturation system membrane anchored thioredoxin CcmG
	SO_0268	ccmH		ccmH	cytochrome c synthetase subunit CcmH
	SO_0269	SO_0269		SO_0269	cytochrome c-type biogenesis thioredoxin
	SO_0275	argC		argC	N-acetyl-gamma-glutamyl-phosphate reductase ArgC
	SO_0281	pilM	SO_0281	pilM	type IV pilus biogenesis protein PilM
	SO_0282	pilN	SO_0282	pilN	type IV pilus biogenesis protein PilN
	SO_0283	pilO	SO_0283	pilO	type IV pilus biogenesis protein PilO
	SO_0284	pilP	SO_0284	pilP	PilQ chaperone PilP
	SO_0285	pilQ	SO_0285	pilQ	type IV pilus secretin PilQ
	SO_0396	frdC		frdC	quinol:fumarate reductase menaquinol-oxidizing subunit FrdC // STRING -- fumarate reductase cytochrome b-556 subunit
	SO_0397	frdC	fdrC	frdD	quinol:fumarate reductase menaquinol-oxidizing subunit FrdC // STRING -- fumarate reductase cytochrome B subunit
	SO_0398	frdA		frdA	quinol:fumarate reductase FAD-binding subunit FrdA // STRING -- fumarate reductase flavoprotein subunit
	SO_0399	frdB		frdB	quinol:fumarate reductase FeS subunit FrdB // STRING -- fumarate reductase iron-sulfur subunit
	SO_0400	SO_0400		SO_0400	putative quinol monooxygenase
	SO_0401	SO_0401		SO_0401	putative NADPH-dependent quinone oxidoreductase
	SO_0404	SO_0404		SO_0404	zinc dependent metalloprotease domain lipoprotein
	SO_0406	trxA		trxA	thioredoxin 1 TrxA
	SO_0409	SO_0409		SO_0409	thioredoxin family protein
	SO_0414	pilD		pilD	type IV prepilin peptidase PilD
	SO_0415	pilC	SO_0415	pilC	type IV pilus inner membrane protein PilC
	SO_0416	pilB	SO_0416	pilB	type IV pilus assembly ATPase PilB
	SO_0417	pilA	SO_0417	pilA	type IV pilin protein PilA
	SO_0424	aceE		aceE	pyruvate dehydrogenase E1 component AceE
	SO_0426	lpdA		lpdA	dihydrolipoamide dehydrogenase LpdA
	SO_0438	SO_0438		SO_0438	oxidoreductase short chain dehydrogenase/reductase family
	SO_0440	SO_0440		SO_0440	ImpA-like cell surface immunomodulating metalloprotease
	SO_0447	SO_0447		SO_0447	iron-regulated inner membrane protein
	SO_0448	SO_0448		SO_0448	iron-regulated inner membrane protein
	SO_0449	SO_0449		SO_0449	iron-regulated inner membrane protein
	SO_0452	trxC		trxC	thioredoxin 2 TrxC
	SO_0463	SO_0463		SO_0463	neutral zinc metallopeptidase family protein
	SO_0471	SO_0471		SO_0471	FMN-dependent nitronate monooxygenase
	SO_0476	sirH	SO_0476	sirH	cytochrome c maturation system periplasmic thioredoxin SirH
	SO_0477	sirF	nrfF	sirF	cytochrome c maturation system haem lyase subunit SirF
	SO_0478	sirE	ccmF-2	sirE	cytochrome c maturation system haem lyase subunit SirE
	SO_0479	sirA	SO_0479	sirA	sulfite reductase octaheme cytochrome c SirA
	SO_0480	sirB	SO_0480	sirB	sulfurtransferase SirB
	SO_0481	sirI	SO_0481	sirI	cytochrome c maturation system peptidyl-prolyl cis-trans isomerase SirI
	SO_0482	sirG	nrfG	sirG	cytochrome c maturation system haem lyase subunit SirG
	SO_0483	sirC	nrfC	sirC	4Fe-4S ferredoxin SirC
	SO_0484	sirD	nrfD	sirD	menaquinol oxidase SirD
	SO_0492	SO_0492		SO_0492	flavoprotein oxygenase
	SO_0504	fre		fre	NAD(P)H-flavin reductase Fre
	SO_0510	SO_0510		SO_0510	oxidoreductase short-chain dehydrogenase/reductase family
	SO_0521	SO_0521		SO_0521	monooxygenase domain protein
	SO_0533	arsC2	SO_0533	arsC2	thioredoxin-coupled cytoplasmic arsenate reductase ArsC2
	SO_0536	SO_0536		SO_0536	redox-active disulfide protein 2
	SO_0538	gapA	gapA-1	gapA-1	glyceraldehyde-3-phosphate dehydrogenase (NAD+) GapA
	SO_0578	SO_0578		SO_0578	periplasmic metalloprotease
	SO_0583	bfd		bfd	bacterioferritin-associated ferredoxin Bfd
	SO_0585	SO_0585		SO_0585	D-isomer specific 2-hydroxyacid dehydrogenase family protein
	SO_0608	petA		petA	ubiquinol-cytochrome c reductase FeS subunit PetA
	SO_0609	petB		petB	ubiquinol-cytochrome c reductase cytochrome b subunit PetB
	SO_0610	petC		petC	ubiquinol-cytochrome c reductase cytochrome c1 subunit PetC
	SO_0625	SO_0625		SO_0625	periplasmic cyctochrome c oxidase regulatory protein
	SO_0640	SO_0640		SO_0640	putative NAD(P)H quinone oxidoreductase PIG3 family
	SO_0696	dsbD		dsbD	protein-disulfide reductase DsbD
	SO_0714	SO_0714		SO_0714	periplasmic monoheme cytochrome c4
	SO_0715	sorA	SO_0715	sorA	sulfite dehydrogenase molybdopterin-binding subunit SorA
	SO_0716	sorB	SO_0716	sorB	sulfite dehydrogenase cytochrome c subunit SorB
	SO_0717	SO_0717		SO_0717	periplasmic monoheme cytochrome c4
	SO_0725	katG	katG2	katG2	bifunctional catalase/peroxidase HPI KatG
	SO_0740	SO_0740		SO_0740	Dyp-type heme-dependent peroxidase
	SO_0747	fpr		fpr	ferredoxin--NADP reductase Fpr
	SO_0770	mdh		mdh	NAD dependent malate dehydrogenase Mdh
	SO_0771	SO_0771		SO_0771	thiol-disulphide oxidoreductase DCC family
	SO_0772	folM	SO_0772	folM	dihydrofolate reductase FolM
	SO_0781	gcvP		gcvP	glycine dehydrogenase (decarboxylating) GcvP
	SO_0789	SO_0789		SO_0789	short-chain dehydrogenase/reductase family protein
	SO_0797	SO_0797		SO_0797	periplasmic thioredoxin-family protein
	SO_0823	SO_0823		SO_0823	membrane-associated zinc metalloprotease M50B family
	SO_0845	napB		napB	periplasmic nitrate reductase cytochrome c subunit NapB
	SO_0846	napH		napH	quinol dehydrogenase ferredoxin subunit NapH
	SO_0847	napG		napG	periplasmic nitrate reductase ferredoxin component NapG
	SO_0848	napA		napA	periplasmic nitrate reductase molybdopterin-binding subunit NapA
	SO_0849	napD		napD	periplasmic nitrate reductase chaperone NapD
	SO_0850	SO_0850		SO_0850	type IV pilin-associated adhesin
	SO_0851	SO_0851		SO_0851	PilD processed protein
	SO_0852	SO_0852		SO_0852	PilD processed protein
	SO_0853	SO_0853		SO_0853	PilD processed protein
	SO_0854	SO_0854		SO_0854	PilD processed protein
	SO_0862	serA		serA	D-3-phosphoglycerate dehydrogenase SerA
	SO_0882	SO_0882		SO_0882	oxidoreductase GMC family
	SO_0886	SO_0886		SO_0886	putative metal-binding protein of unknown function DUF2387
	SO_0900	SO_0900		SO_0900	oxidoreductase aldo/keto reductase family
	SO_0902	nqrA	nqrA-1	nqrA-1	Na-translocating NADH-quinone reductase subunit A NqrA
	SO_0903	nqrB	nqrB-1	nqrB-1	Na-translocating NADH-quinone reductase subunit B NqrB
	SO_0904	nqrC	nqrC-1	nqrC-1	Na-translocating NADH-quinone reductase subunit C NqrC
	SO_0905	nqrD	nqrD-1	nqrD-1	Na-translocating NADH-quinone reductase subunit D NqrD
	SO_0906	nqrE	nqrE-1	nqrE-1	Na-translocating NADH-quinone reductase subunit E NqrE
	SO_0907	nqrF	nqrF-1	nqrF-1	Na-translocating NADH-quinone reductase subunit F NqrF
	SO_0931	e4pd	epd	e4pd	D-erythrose-4-phosphate dehydrogenase E4pd
	SO_0939	SO_0939		SO_0939	split-soret diheme cytochrome c
	SO_0956	ahpF		ahpF	alkyl hydroperoxide reductase flavoprotein component AhpF
	SO_0958	ahpC		ahpC	alkyl hydroperoxide reductase peroxiredoxin component AhpC
	SO_0968	ldhA		ldhA	fermentative lactate dehydrogenase NADH dependent LdhA
	SO_0970	fccA	SO_0970	fccA	periplasmic fumarate reductase FccA
	SO_0976	ohrA	ohr	ohrA	peroxiredoxin OhrA
	SO_0978	glpD	SO_0978	glpD	aerobic glycerol-3-phosphate dehydrogenase GlpD
	SO_0988	SO_0988		SO_0988	molybdopterin-binding oxidoreductase
	SO_1009	nuoN		nuoN	NADH-ubiquinone oxidoreductase subunit N NuoN
	SO_1010	nuoM		nuoM	NADH-ubiquinone oxidoreductase subunit M NuoM
	SO_1011	nuoL		nuoL	NADH-ubiquinone oxidoreductase subunit L NuoL
	SO_1012	nuoK		nuoK	NADH-ubiquinone oxidoreductase subunit K NuoK
	SO_1013	nuoJ		nuoJ	NADH-ubiquinone oxidoreductase subunit J NuoJ
	SO_1014	nuoI		nuoI	NADH-ubiquinone oxidoreductase subunit I NuoI
	SO_1015	nuoH		nuoH	NADH-ubiquinone oxidoreductase subunit H NuoH
	SO_1016	nuoG		nuoG	NADH-ubiquinone oxidoreductase subunit G NuoG
	SO_1017	nuoF		nuoF	NADH-ubiquinone oxidoreductase subunit F NuoF
	SO_1018	nuoE		nuoE	NADH-ubiquinone oxidoreductase subunit E NuoE
	SO_1019	nuoCD	nuoC	nuoCD	NADH-ubiquinone oxidoreductase subunit CD NuoCD
	SO_1020	nuoB		nuoB	NADH-ubiquinone oxidoreductase subunit B NuoB
	SO_1021	nuoA		nuoA	NADH-ubiquinone oxidoreductase subunit A NuoA
	SO_1052	pitB	pit	pitB	metal ion-phosphate:proton symporter PitB
	SO_1070	katB		katB	catalase HPII KatB
	SO_1103	nqrA	nqrA-2	nqrA-2	Na-translocating NADH-quinone reductase subunit A NqrA
	SO_1104	nqrB	nqrB-2	nqrB-2	Na-translocating NADH-quinone reductase subunit B NqrB
	SO_1105	nqrC	nqrC-2	nqrC-2	Na-translocating NADH-quinone reductase subunit C NqrC
	SO_1106	nqrD	nqrD	nqrD-2	Na-translocating NADH-quinone reductase subunit D NqrD
	SO_1107	nqrE	nqrE-2	nqrE-2	Na-translocating NADH-quinone reductase subunit E NqrE
	SO_1108	nqrF	nqrF-2	nqrF-2	Na-translocating NADH-quinone reductase subunit F NqrF
	SO_1111	brf2		brf2	bacterioferritin subunit 2 Bfr2
	SO_1112	brf1		brf1	bacterioferritin subunit 1 Bfr1
	SO_1122	proA		proA	gamma-glutamyl phosphate reductase ProA
	SO_1140	dapB		dapB	dihydrodipicolinate reductase DapB
	SO_1158	dpsA	SO_1158	dpsA	DNA-binding ferritin-like protein (oxidative damage protectant) DpsA
	SO_1176	SO_1176		SO_1176	PilD processed protein
	SO_1197	ftsH		ftsH	ATP-dependent zinc metalloprotease FtsH
	SO_1231	torD		torD	TorA-specific chaperone TorD
	SO_1232	torA		torA	trimethylamine-N-oxide reductase TorA
	SO_1233	torC		torC	trimethylamine N-oxide reductase membrane anchored cytochrome c component TorC
	SO_1234	torE		torE	transmembrane component of the trimethylamine N-oxide reductase system TorE
	SO_1239	SO_1239		SO_1239	metallophosphoesterase
	SO_1251	SO_1251		SO_1251	ferredoxin 4Fe-4S
	SO_1264	SO_1264		SO_1264	FAD-dependent oxidoreductase
	SO_1274	puuB	SO_1274	puuB	gamma-glutamylputrescine oxidoreductase PuuB
	SO_1275	puuC	gabD	puuC	gamma-glutamyl-gamma-aminobutyraldehyde dehydrogenase PuuC
	SO_1314	SO_1314		SO_1314	family M23 zinc metallopeptidase with OapA domain
	SO_1355	SO_1355		SO_1355	cytochrome c assembly family protein
	SO_1362	tyrA		tyrA	bifunctional chorismate mutase T/prephenate dehydrogenase TyrA
	SO_1363	hcp		hcp	hydroxylamine reductase Hcp
	SO_1364	hcr	SO_1364	hcr	NADH oxidoreductase Hcr
	SO_1381	SO_1381		SO_1381	alkyl hydroperoxide reductase/thiol specific antioxidant family protein
	SO_1413	SO_1413		SO_1413	flavocytochrome c heme submit
	SO_1414	SO_1414		SO_1414	flavocytochrome c flavin subunit
	SO_1415	SO_1415		SO_1415	transcriptional repressor of flavocytochrome c TetR family
	SO_1419	SO_1419		SO_1419	predicted FMN-binding domain-containing lipoprotein
	SO_1420	SO_1420		SO_1420	metal-induced outer membrane porin IfcO family
	SO_1421	ifcA	ifcA-1	ifcA	periplasmic tetraheme flavocytochrome IfcA
	SO_1422	ifcR	SO_1422	ifcR	Fe(III)-induced transcriptional regulator IfcR
	SO_1427	dmsE	SO_1427	dmsE	periplasmic decaheme cytochrome c DmsE
	SO_1428	dmsF	SO_1428	dmsF	extracellular dimethyl sulfoxide/manganese oxide reductase outer membrane translocase DmsF
	SO_1429	dmsA	dmaA-1	dmsA	extracellular dimethyl sulfoxide/manganese oxide reductase molybdopterin-binding subunit DmsA
	SO_1430	dmsB	dmsB-1	dmsB	extracellular dimethyl sulfoxide/manganese oxide reductase ferredoxin subunit DmsB
	SO_1431	dmsG	SO_1431	dmsG	extracellular dimethyl sulfoxide/manganese oxide reductase chaperone DmsG
	SO_1432	dmsH	SO_1432	dmsH	extracellular dimethyl sulfoxide/manganese oxide reductase accessory protein DmsH
	SO_1490	adhB		adhB	alcohol dehydrogenase II AdhB
	SO_1502	SO_1502		SO_1502	GTPase involved in metallocenter biosynthesis of metalloproteins COG0523 family
	SO_1518	lldG	SO_1518	lldG	L-lactate dehydrogenase complex protein LldG
	SO_1519	lldF	SO_1519	lldF	L-lactate dehydrogenase iron-sulfur cluster-binding protein LldF
	SO_1520	lldE	SO_1520	lldE	L-lactate dehydrogenase complex protein LldE
	SO_1521	dld	SO_1521	dld	respiratory FAD-dependent D-lactate dehydrogenase Dld
	SO_1538	SO_1538		SO_1538	isocitrate dehydrogenase NAD-dependent
	SO_1561	SO_1561		SO_1561	cytoplasmic zinc metallopeptidase M1 family
	SO_1563	SO_1563		SO_1563	cytoplasmic glutathione peroxidase
	SO_1571	SO_1571		SO_1571	bifunctional DNA-binding protein / oxidoreductase
	SO_1576	yfcG	SO_1576	yfcG	disulfide reductase YfcG
	SO_1608	queF		queF	NADPH-dependent preQ0 reductase QueF
	SO_1622	yqcA	SO_1622	yqcA	tRNA pseudouridine synthase C-associated flavoprotein YqcA
	SO_1636	rseP	SO_1636	rseP	RseA degrading zinc metalloprotease RseP
	SO_1653	SO_1653	rfbD	SO_1653	dTDP-4-dehydrorhamnose reductase family
	SO_1659	SO_1659		SO_1659	surface localized decaheme cytochrome c lipoprotein
	SO_1663	napF		napF	nitrate reductase (NapA) maturase NapF
	SO_1674	SO_1674		SO_1674	short chain dehydrogenase family protein
	SO_1678	ivdB	mmsA	ivdB	methylmalonate-semialdehyde dehydrogenase IvdB
	SO_1679	ivdC	SO_1679	ivdC	2-methylbutanoyl-CoA dehydrogenase IvdC
	SO_1682	ivdF	mmsB	ivdF	3-hydroxyisobutyrate dehydrogenase IvdF
	SO_1683	ivdG	SO_1683	ivdG	3-hydroxyacyl-CoA dehydrogenase IvdG
	SO_1694	SO_1694		SO_1694	FAD-binding protein
	SO_1748	SO_1748		SO_1748	monoheme cytochrome c
	SO_1776	mtrB		mtrB	extracellular iron oxide respiratory system outer membrane component MtrB
	SO_1777	mtrA		mtrA	extracelllular iron oxide respiratory system periplasmic decaheme cytochrome c component MtrA
	SO_1778	mtrC	omcB	mtrC	extracellular iron oxide respiratory system surface decaheme cytochrome c component MtrC
	SO_1779	omcA		omcA	extracelllular iron oxide respiratory system surface decaheme cytochrome c component OmcA
	SO_1780	mtrF		mtrF	extracellular respiratory system surface decaheme cytochrome c component MtrF
	SO_1781	mtrE	SO_1781	mtrE	extracellular respiratory sytem outer membrane component MtrE
	SO_1782	mtrD		mtrD	extracellular respiratory system periplasmic decaheme cytochrome c component MtrD
	SO_1792	folD		folD	bifunctional methylenetetrahydrofolate dehydrogenase (NADP+)/methenyltetrahydrofolate cyclohyd
	SO_1800	fabV	SO_1800	fabV	enoyl acyl-carrier-protein reductase FabV
	SO_1852	SO_1852		SO_1852	thioredoxin/glutaredoxin 2 family protein
	SO_1873	SO_1873		SO_1873	short-chain dehydrogenases/reductases family protein
	SO_1877	bcp		bcp	thioredoxin-dependent thiol peroxidase Bcp
	SO_1897	liuA	ivd	liuA	isovaleryl-CoA dehydrogenase LiuA
	SO_1902	gnd		gnd	6-phosphogluconate dehydrogenase decarboxylating Gnd
	SO_1911	SO_1911		SO_1911	oxidoreductase short chain dehydrogenase/reductase family
	SO_1927	sdhC		sdhC	succinate dehydrogenase cytochrome b556 subunit SdhC
	SO_1928	sdhA		sdhA	succinate dehydrogenase flavoprotein subunit SdhA
	SO_1929	sdhB		sdhB	succinate dehydrogenase iron-sulfur protein SdhB
	SO_1930	sucA		sucA	2-oxoglutarate dehydrogenase complex dehydrogenase E1 component SucA
	SO_1931	sucB		sucB	2-oxoglutarate dehydrogenase complex succinyl-CoA:dihydrolipoate S-succinyltransferase E2 component SucB
	SO_1962	hppD	SO_1962	hppD	4-hydroxyphenylpyruvate dioxygenase HppD
	SO_1963	hmgA	SO_1963	hmgA	homogentisate 1,2-dioxygenase HmgA
	SO_1997	SO_1997		SO_1997	cold-active zinc metallopeptidase M1 family
	SO_2019	hemH	hemH1	hemH-1	ferrochelatase HemH
	SO_2042	yedY	SO_2042	yedY	oxidoreductase molybdenum-binding subunit YedY
	SO_2043	yedZ	SO_2043	yedZ	oxidoreductase cytochrome b subunit YedZ
	SO_2052	SO_2052		SO_2052	FAD-dependent oxidoreductase
	SO_2054	frmA	adhC	frmA	S-(hydroxymethyl)glutathione dehydrogenase FrmA
	SO_2073	hisD		hisD	histidinol dehydrogenase HisD
	SO_2089	hypA		hypA	NiFe hydrogenase nickel incorporation protein HypA
	SO_2090	hypE		hypE	NiFe hydrogenase accessory/formation protein HypE
	SO_2091	hypD		hypD	NiFe hydrogenase expression/formation protein HypD
	SO_2092	hypC		hypC	NiFe hydrogenase assembly chaperone HypC
	SO_2093	hypB		hypB	Ni2+-binding GTPase involved in regulation of NiFe hydrogenase expression and maturation HypB
	SO_2094	hypF		hypF	NiFe hydrogenase maturation protein HypF
	SO_2095	hyaE	SO_2095	hyaE	NiFe hydrogenase assembly chaperone HyaE
	SO_2096	hyaD	SO_2096	hyaD	NiFe hydrogenase maturation protease HyaD
	SO_2097	hyaC	hydC	hyaC	periplasmic [Ni-Fe] hydrogenase cytochrome b subunit HyaC
	SO_2098	hyaB		hyaB	periplasmic [Ni-Fe] hydrogenase large subunit HyaB
	SO_2099	hyaA	hoxK	hyaA	periplasmic [Ni-Fe] hydrogenase small subunit HyaA
	SO_2100	SO_2100		SO_2100	thioredoxin family protein
	SO_2136	adhE		adhE	aldehyde-alcohol dehydrogenase AdhE
	SO_2144	SO_2144		SO_2144	NO-binding heme-dependent sensor protein
	SO_2178	ccpA		ccpA	diheme cytochrome c5 peroxidase CcpA
	SO_2180	SO_2180		SO_2180	periplasmic metalloprotease M23B family
	SO_2269	fdx	SO_2269	fdx	ferredoxin 2Fe-2S type ISC system Fdx
	SO_2303	trxB		trxB	thioredoxin reductase TrxB
	SO_2330	fldA	SO_2330	fldA	flavodoxin FldA
	SO_2337	msrA		msrA	peptide methionine sulfoxide reductase MsrA
	SO_2339	bkdA1	SO_2339	bkdA1	3-methyl-2-oxobutanoate dehydrogenase complex E1 component alpha subunit BkdA1
	SO_2340	bkdA2	SO_2340	bkdA2	3-methyl-2-oxobutanoate dehydrogenase complex E1 component beta subunit BkdA2
	SO_2341	bkdB	SO_2341	bkdB	3-methyl-2-oxobutanoate dehydrogenase complex E2 component BkdB
	SO_2342	nadA		nadA	quinolinate synthetase NadA
	SO_2345	gapA	gapA-2	gapA-2	glyceraldehyde-3-phosphate dehydrogenase (NAD+) GapA
	SO_2347	gapB	gapA-3	gapB	glyceraldehyde-3-phosphate dehydrogenase GapB
	SO_2357	SO_2357		SO_2357	Cbb3-type cytochrome oxidase assembly protein disulfide bond oxidoreductase DsbD family
	SO_2358	ccoS		ccoS	Cbb3-type cytochrome oxidase assembly protein CcoS
	SO_2359	ccoI	SO_2359	ccoI	Cbb3-type cytochrome oxidase-associated copper translocating P-ATPase CcoI
	SO_2360	ccoH	SO_2360	ccoH	Cbb3-type cytochrome oxidase assembly protein CcoH
	SO_2361	ccoP		ccoP	Cbb3-type cytochrome c oxidase subunit III CcoP
	SO_2362	ccoQ		ccoQ	Cbb3-type cytochrome c oxidase subunit IV CcoQ
	SO_2363	ccoO		ccoO	Cbb3-type cytochrome c oxidase subunit II CcoO
	SO_2364	ccoN		ccoN	Cbb3-type cytochrome c oxidase subunit I CcoN
	SO_2395	acdS	SO_2395	acdS	butyryl-CoA dehydrogenase AcdS
	SO_2397	SO_2397		SO_2397	2,4-dienoyl-CoA reductase
	SO_2415	nrdA		nrdA	aerobic ribonucleoside-diphosphate reductase alpha subunit NrdA
	SO_2416	nrdB		nrdB	aerobic ribonucleoside-diphosphate reductase beta subunit NrdB
	SO_2417	yfaE	SO_2417	yfaE	ferredoxin cofactor maintenance protein YfaE
	SO_2419	fadH	SO_2419	fadH	NADP-dependent 24-dienoyl-CoA reductase FadH
	SO_2452	SO_2452		SO_2452	alcohol dehydrogenase zinc-containing
	SO_2453	sye2	SO_2453	sye2	NAD(P)H:flavin oxidoreductase Sye2
	SO_2454	sye1	SO_2454	sye1	NADH:flavin oxidoreductase Sye1
	SO_2477	SO_2477		SO_2477	alcohol dehydrogenase iron-containing
	SO_2489	zwf		zwf	glucose-6-phosphate 1-dehydrogenase Zwf
	SO_2492	fadE1	SO_2492	fadE1	acyl-CoA dehydrogenase FadE1
	SO_2508	rnfA		rnfA	ion (H+ or Na+)-translocating NADH:ferredoxin oxidoreductase subunit RnfA
	SO_2509	rnfB		rnfB	ion (H+ or Na+)-translocating NADH:ferredoxin oxidoreductase subunit RnfB
	SO_2510	rnfC	SO_2510	rnfC	ion (H+ or Na+)-translocating NADH:ferredoxin oxidoreductase subunit RnfC
	SO_2511	rnfD		rnfD	ion (H+ or Na+)-translocating NADH:ferredoxin oxidoreductase subunit RnfD
	SO_2512	rnfG		rnfG	ion (H+ or Na+)-translocating NADH:ferredoxin oxidoreductase subunit RnfG
	SO_2513	rnfE		rnfE	ion (H+ or Na+)-translocating NADH:ferredoxin oxidoreductase subunit RnfE
	SO_2536	fadE2	SO_2536	fadE2	acyl-CoA dehydrogenase FadE2
	SO_2584	SO_2584		SO_2584	membrane zinc metalloprotease
	SO_2588	selR	SO_2588	selR	methionine-R-sulfoxide reductase SelR
	SO_2592	pyrD		pyrD	dihydroorotate dehydrogenase PyrD
	SO_2593	gdh	SO_2593	gdh	glutamate dehydrogenase (NAD+) Gdh
	SO_2603	yebR	SO_2603	yebR	free methionine-R-sulfoxide reductase YebR
	SO_2629	icd		icd	isocitrate dehydrogenase NADP-dependent Icd
	SO_2638	ldh		ldh	leucine dehydrogenase Ldh
	SO_2643	SO_2643		SO_2643	oxidoreductase FAD-binding protein
	SO_2708	ydjA	SO_2708	ydjA	nitroreductase YdjA
	SO_2726	SO_2726		SO_2726	cytochrome b
	SO_2727	cctA	SO_2727	cctA	periplasmic tetraheme cytochrome c CctA
	SO_2728	htpX		htpX	Zn-dependent metalloprotease HtpX
	SO_2768	SO_2768		SO_2768	acyl-CoA dehydrogenase
	SO_2771	garR		garR	2-hydroxy-3-oxopropionate reductase GarR
	SO_2776	fabG	fabG-1	fabG-1	3-oxoacyl-(acyl-carrier-protein) reductase FabG
	SO_2789	SO_2789		SO_2789	oxidoreductase iron/ascorbate family
	SO_2805	nnrS	SO_2805	nnrS	heme-copper-containing inner membrane protein NnrS
	SO_2813	SO_2813		SO_2813	oxidoreductase short chain dehydrogenase/reductase family
	SO_2833	nrdG		nrdG	anaerobic ribonucleoside-triphosphate reductase activating protein NrdG
	SO_2834	nrdD		nrdD	anaerobic ribonucleoside-triphosphate reductase NrdD
	SO_2868	SO_2868		SO_2868	SirA-like protein
	SO_2871	arsC	SO_2871	arsC	glutaredoxin-dependent arsenate reductase ArsC
	SO_2930	SO_2930		SO_2930	bifunctional pectinolytic enzyme/cytochrome c
	SO_2931	SO_2931		SO_2931	cytochrome c lipoprotein
	SO_2935	SO_2935		SO_2935	oxidoreductase short-chain dehydrogenase/reductase family
	SO_3030	pubA	alcA	pubA	putrescine monooxygenase PubA
	SO_3034	putB	SO_3034	putB	ferric putrebactin reductase PutB
	SO_3048	SO_3048		SO_3048	aldehyde oxidase / xanthine dehydrogenase family molybdopterin cytosine dinucleotide-binding subunit
	SO_3049	SO_3049		SO_3049	aldehyde oxidase / xanthine dehydrogenase family FeS subunit
	SO_3051	SO_3051		SO_3051	xanthine and CO dehydrogenase family maturation factor XdhC/CoxF family
	SO_3056	SO_3056		SO_3056	flavocytochrome c heme submit
	SO_3058	SO_3058		SO_3058	flavocytochrome c flavin subunit
	SO_3069	fimV	SO_3069	fimV	type IV pilus assembly protein FimV
	SO_3070	asd		asd	aspartate semialdehyde dehydrogenese Asd
	SO_3071	pdxB		pdxB	erythronate-4-phosphate dehydrogenase PdxB
	SO_3088	fadJ		fadJ	anaerobic fatty oxidation complex alpha subunit FadJ
	SO_3089	fadI		fadI	anaerobic fatty oxidation complex beta subunit FadI
	SO_3108	SO_3108		SO_3108	bifunctional 13-dimethyluroporphyrinogen III dehydrogenase/siroheme ferrochelatase
	SO_3117	SO_3117		SO_3117	thioredoxin
	SO_3120	agaO	SO_3120	agaO	sugar oxidoreductase AgaO
	SO_3144	etfA		etfA	electron transfer flavoprotein alpha subunit EtfA
	SO_3145	etfB		etfB	electron transfer flavoprotein beta subunit EtfB
	SO_3190	wbpA	SO_3190	wbpA	UDP-N-acetyl-d-glucosamine 6-dehydrogenase WbpA
	SO_3263	SO_3263		SO_3263	3-oxoacyl-(acyl-carrier-protein) reductase
	SO_3285	cydB		cydB	cytochrome d ubiquinol oxidase subunit II CydB
	SO_3286	cydA		cydA	cytochrome d ubiquinol oxidase subunit I CydA
	SO_3293	guaB		guaB	inosine-5-monophosphate dehydrogenase GuaB
	SO_3300	SO_3300		SO_3300	flavocytochrome c heme submit
	SO_3301	SO_3301		SO_3301	flavocytochrome c flavin subunit
	SO_3314	pilF	SO_3314	pilF	outer membrane PilQ pilotin PilF
	SO_3341	tpx	SO_3341	tpx	thiol peroxidase Tpx
	SO_3348	hemH	hemH2	hemH-2	ferrochelatase HemH
	SO_3349	SO_3349		SO_3349	periplasmic glutathione peroxidase
	SO_3350	pilU		pilU	pilus retraction ATPase PilU
	SO_3351	pilT		pilT	pilus retraction protein PilT
	SO_3354	proC		proC	pyrroline-5-carboxylate reductase ProC
	SO_3371	yceJ	SO_3371	yceJ	cytochrome B561 YceJ
	SO_3381	SO_3381		SO_3381	amine oxidase
	SO_3382	SO_3382		SO_3382	oxidoreductase short-chain dehydrogenase/reductase family
	SO_3392	sye4	SO_3392	sye4	NAD(P)H:flavin oxidoreductase Sye4
	SO_3415	thrA		thrA	bifunctional aspartokinase I / homoserine dehydrogenase I ThrA
	SO_3420	SO_3420		SO_3420	monoheme cytochrome c'
	SO_3421	SO_3421		SO_3421	cytochrome b561
	SO_3466	ribE	ribH	ribE	riboflavin synthase beta subunit RibE
	SO_3468	SO_3468	ribE-2	SO_3468	riboflavin synthase alpha subunit RibC-like protein
	SO_3476	SO_3476		SO_3476	periplasmic pilin biogenesis protein
	SO_3496	gabD	SO_3496	gabD	succinate-semialdehyde dehydrogenase [NAD(P)+] GabD
	SO_3517	ndh		ndh	respiratory NADH dehydrogenase II Ndh
	SO_3520	fimT	SO_3520	fimT	type IV minor pilin protein FimT
	SO_3521	fimU	SO_3521	fimU	type IV pilus biogenesis protein FimU
	SO_3523	SO_3523		SO_3523	type IV pilin system protein
	SO_3524	pilE		pilE	type IV minor pilin protein PilE
	SO_3525	pilY	SO_3525	pilY	type IV pili system adhesin PilY
	SO_3526	pilX	SO_3526	pilX	type IV minor pilin protein PilX
	SO_3527	pilW	SO_3527	pilW	type IV minor pilin protein PilW
	SO_3528	pilV	SO_3528	pilV	type IV pilin modification protein PilV
	SO_3529	ispH		ispH	1-hydroxy-2-methyl-2-(E)-butenyl 4-diphosphate reductase IspH
	SO_3533	ribF		ribF	bifunctional flavokinase/FAD synthetase RibF
	SO_3627	SO_3627		SO_3627	transcriptional repressor of flavocytochrome c TetR family
	SO_3631	hprA		hprA	NADH-dependent hydroxypyruvate reductase HprA
	SO_3638	pdxA		pdxA	4-hydroxy-L-threonine phosphate dehydrogenase PdxA
	SO_3646	folA		folA	dihydrofolate reductase FolA
	SO_3655	SO_3655		SO_3655	PilD processed protein
	SO_3667	hmuZ	SO_3667	hmuZ	FMN binding heme iron utilization protein HmuZ
	SO_3668	hmuX	SO_3668	hmuX	heme iron utilization protein HmuX
	SO_3670	tonB	tonB1	tonB	TonB1 energy transduction system for heme uptake energy transducer component TonB
	SO_3671	exbB	exbB1	exbB	TonB1 energy transduction system for heme uptake inner membrane component ExbB
	SO_3672	exbD	exbD1	exbD	TonB1 energy transduction system for heme uptake inner membrane component ExbD
	SO_3678	SO_3678		SO_3678	FAD-dependent oxidoreductase
	SO_3715	nfnB	SO_3715	nfnB	bifunctional oxygen-insensitive NAD(P)H nitroreductase/dihydropteridine reductase NfnB
	SO_3719	SO_3719		SO_3719	cytochrome b561
	SO_3720	hemG	SO_3720	hemG-3	oxygen-independent protoporphyrinogen oxidase HemG
	SO_3736	cysH		cysH	phosphoadenylyl-sulfate reductase thioredoxin-dependent CysH
	SO_3737	cysI		cysI	sulfite reductase (NADPH) siroheme FeS subunit CysI
	SO_3738	cysJ		cysJ	sulfite reductase (NADPH) flavoprotein subunit CysJ
	SO_3774	putA	SO_3774	putA	bifunctional proline dehydrogenase/delta-1-pyrroline-5-carboxylate dehydrogenase PutA
	SO_3781	SO_3781		SO_3781	major pilin structural protein V10-like protein
	SO_3817	panE		panE	2-dehydropantoate 2-reductase PanE
	SO_3830	SO_3830		SO_3830	SirB family protein
	SO_3834	hemA		hemA	glutamyl-tRNA reductase HemA
	SO_3855	sfcA		sfcA	NAD-dependent malate dehydrogenase (oxaloacetate-decarboxylating)
	SO_3898	SO_3898		SO_3898	putative quinoprotein dehydrogenase
	SO_3907	SO_3907		SO_3907	cytochrome oxidase copper metallochaperone
	SO_3920	hydA		hydA	periplasmic [Fe-Fe] hydrogenase large subunit HydA
	SO_3921	hydB		hydB	periplasmic [Fe-Fe] hydrogenase small subunit HydB
	SO_3922	fdh	SO_3922	fdh	formate dehydrogenase cytochrome b Fdh
	SO_3923	hydG	SO_3923	hydG	Fe hydrogenase maturation rSAM protein HydG
	SO_3924	hydX	SO_3924	hydX	Fe hydrogenase assembly protein HydX
	SO_3925	hydE	SO_3925	hydE	Fe hydrogenase maturation rSAM protein HydE
	SO_3926	hydF	SO_3926	hydF	Fe hydrogenase maturation GTPase HydF
	SO_3980	nrfA		nrfA	ammonia-forming nitrite reductase NrfA
	SO_4047	SO_4047		SO_4047	SoxA-like diheme cytochrome c
	SO_4048	SO_4048		SO_4048	diheme cytochrome c4
	SO_4054	metF		metF	5,10-methylenetetrahydrofolate reductase MetF
	SO_4055	metL		metL	bifunctional aspartokinase II/homoserine dehydrogenase methionine-sensitive MetL
	SO_4060	phsC	psrC	phsC	sulfur reductase membrane anchoring component PhsC
	SO_4061	phsB	psrB	phsB	sulfur reductase FeS subunit PhsB
	SO_4062	phsA	psrA	phsA	sulfur reductase molybdoperterin-binding subunit PhsA
	SO_4103	mshD		mshD	MshA minor pilin protein MshD
	SO_4104	mshC		mshC	MSHA minor pilin protein MshC
	SO_4105	mshA		mshA	MSHA major pilin subunit MshA
	SO_4106	mshB		mshB	MSHA minor pilin protein MshB
	SO_4118	maeB	SO_4118	maeB	NADP-dependent malate dehydrogenase (oxaloacetate-decarboxylating) MaeB
	SO_4141	SO_4141		SO_4141	oxidoreductase short-chain dehydrogenase/reductase family
	SO_4142	SO_4142		SO_4142	periplasmic monoheme cytochrome c
	SO_4144	otr	SO_4144	otr	octaheme tetrathionate reductase Otr
	SO_4153	sye3	SO_4153	sye3	NAD(P)H:flavin oxidoreductase Sye3
	SO_4159	SO_4159		SO_4159	PilD processed protein
	SO_4172	prrA	SO_4172	prrA	oxygen-responsive two component signal transduction system controlling redox affected systems
	SO_4173	prrB	SO_4173	prrB	oxygen-responsive two component signal transduction system controlling redox affected systems
	SO_4174	SO_4174		SO_4174	dTDP-4-dehydrorhamnose reductase family
	SO_4176	SO_4176		SO_4176	metallophosphatase binding domain protein
	SO_4235	leuB		leuB	3-isopropylmalate dehydrogenase LeuB
	SO_4295	SO_4295		SO_4295	quinone oxidoreductase family protein
	SO_4311	cyaY		cyaY	iron donor for FeS cluster assembly CyaY
	SO_4349	ilvC		ilvC	ketol-acid reductoisomerase IlvC
	SO_4357	SO_4357	dmsB-2	SO_4357	extracellular oxidoreductase FeS binding subunit
	SO_4358	SO_4358	dmaA-2	SO_4358	extracellular oxidoreductase molybdopterin-binding lipoprotein subunit
	SO_4359	SO_4359		SO_4359	outer membrane protein MtrB family
	SO_4360	SO_4360		SO_4360	periplasmic decaheme cytochrome c MtrA family
	SO_4361	SO_4361		SO_4361	extracellular oxidoreductase associated protein
	SO_4362	SO_4362		SO_4362	extracellular oxidoreductase chaperone protein
	SO_4378	SO_4378		SO_4378	FAD-binding protein
	SO_4382	fabG	fabG-2	fabG-2	3-oxoacyl-(acyl-carrier-protein) reductase FabG
	SO_4396	azoR		azoR	FMN-dependent NADH-azoreductase AzoR
	SO_4404	SO_4404		SO_4404	iron-sulfur cluster-binding protein
	SO_4405	katG	katG1	katG1	bifunctional catalase/peroxidase HPI KatG
	SO_4414	kynA	SO_4414	kynA	tryptophan 2,3-dioxygenase KynA
	SO_4434	cooB	SO_4434	cooB	type I pilus assembly chaperone CooB
	SO_4439	cooC	SO_4439	cooC	type I pilus outer membrane usher porin CooC
	SO_4453	etfQ	SO_4453	etfQ	electron transfer flavoprotein-ubiquinone oxidoreductase EtfQ
	SO_4469	yqhD	SO_4469	yqhD	NADP-dependent alcohol dehydrogenase iron-containing YqhD
	SO_4480	exaC	aldA	exaC	NAD+-dependent acetaldehyde dehydrogenase ExaC
	SO_4483	SO_4483		SO_4483	cytochrome b
	SO_4484	shp	SO_4484	shp	monoheme cytochrome c Shp
	SO_4485	dhc	SO_4485	dhc	diheme cytochrome c Dhc
	SO_4503	SO_4503		SO_4503	formate dehydrogenase assembly/maturation protein
	SO_4504	SO_4504		SO_4504	formate dehydrogenase associated protein of unknown function DUF3505
	SO_4505	SO_4505		SO_4505	formate dehydrogenase associated protein of unknown function DUF3506
	SO_4506	SO_4506		SO_4506	iron-sulfur cluster-binding protein
	SO_4507	fdhT	SO_4507	fdhT	formate dehydrogenase chaperone FdhT
	SO_4508	fdhX	SO_4508	fdhX-1	formate dehydrogenase accessory protein FdhX
	SO_4509	fdhA	SO_4509	fdhA-1	formate dehydrogenase molybdopterin-binding subunit FdhA
	SO_4510	fdhB	fdhB-1	fdhB-1	formate dehydrogenase FeS subunit FdhB
	SO_4511	fdhC	SO_4511	fdhC-1	formate dehydrogenase cytochrome b subunit FdhC
	SO_4512	fdhX	SO_4512	fdhX-2	Fnr-inducible formate dehydrogenase accessory protein FdhX
	SO_4513	fdhA	SO_4513	fdhA-2	Fnr-inducilble formate dehydrogenase molybdopterin-binding subunit FdhA
	SO_4514	fdhB	fdhB-2	fdhB-2	Fnr-inducible formate dehydrogenase FeS subunit FdhB
	SO_4515	fdhC	SO_4515	fdhC-2	Fnr-inducible formate dehydrogenase cytochrome b subunit FdhC
	SO_4520	SO_4520		SO_4520	coproporphyrinogen III oxidase oxygen-independent
	SO_4568	nrfD	nrfD-2	nrfD	nitrite reductase quinol dehydrogenase component NrfD
	SO_4572	SO_4572		SO_4572	triheme cytochrome c
	SO_4579	fimA	SO_4579	fimA	P pilus subunit FimA
	SO_4591	cymA		cymA	membrane anchored tetraheme cytochrome c CymA
	SO_4606	coxB	SO_4606	coxB	aa3-type cytochrome c oxidase subunit II CoxB
	SO_4607	coxA	SO_4607	coxA	aa3 type cytochrome c oxidase subunit I CoxA
	SO_4608	ctaG	coxG	coxG	aa3 type cytochrome c oxidase assembly protein CtaG
	SO_4609	coxC	SO_4609	coxC	aa3 type cytochrome c oxidase subunit III CoxC
	SO_4611	SO_4611		SO_4611	aa3 type cytochrome c oxidase biogenesis protein Surf1-like protein
	SO_4613	ctaA	SO_4613	ctaA	heme A synthase CtaA
	SO_4614	ctaB	cyoE	ctaB	protoheme IX farnesyltransferase (heme O synthase) CtaB
	SO_4615	senC	SO_4615	senC	cytochrome c oxidase biogenesis protein SenC
	SO_4619	nfuA		nfuA	iron-sulfur cluster biogenesis scaffold protein NfuA
	SO_4620	SO_4620	ifcA-2	SO_4620	FAD-dependent oxidoreductase
	SO_4666	cytcB		cytcB	diheme cytochrome c4 CytcB
	SO_4673	tdh		tdh	L-threonine 3-dehydrogenase Tdh
	SO_4687	wcvB	ugd	wcvB	UDP-glucose dehydrogenase WcvB
	SO_4694	torF	SO_4694	torF	TMAO reductase system outer membrane porin TorF
	SO_4702	gor		gor	glutathione-disulfide reductase Gor
	SO_4730	hemN		hemN	coproporphyrinogen III oxidase oxygen-independent HemN
	SO_4737	ccoG	SO_4737	ccoG	Cbb3-type cytochrome oxidase assembly protein CcoG
	SO_A0161	SO_A0161		SO_A0161	zinc-binding dehydrogenase
	SO_A0164	SO_A0164		SO_A0164	iron-containing alcohol dehydrogenase
