# Supplementary material for: K-shell Analysis Reveals Distinct Functional Parts in an Electron Transfer Network and Its Implications for Extracellular Electron Transfer
Source: Front Microbiol. 2016 Apr 20;7:530. doi: 10.3389/fmicb.2016.00530 (PMC4837345; doi:10.3389/fmicb.2016.00530)
Supplement: DATA SHEET S2 — Electron transfer network which was obtained from STRING (December 2014). [file Data_Sheet_2.ZIP]

Archive with 1 entries (1 files):
- tabdelimited.yAT2KaNki2TL.txt
