# Supplementary material for: K-shell Analysis Reveals Distinct Functional Parts in an Electron Transfer Network and Its Implications for Extracellular Electron Transfer
Source: Front Microbiol. 2016 Apr 20;7:530. doi: 10.3389/fmicb.2016.00530 (PMC4837345; doi:10.3389/fmicb.2016.00530)
Supplement: DATA SHEET S2 — Electron transfer network which was obtained from STRING (December 2014). [file Data_Sheet_2.ZIP › tabdelimited.yAT2KaNki2TL.txt]

#node1	node2	node1_string_id	node2_string_id	node1_external_id	node2_external_id	neighborhood	fusion	cooccurence	homology	coexpression	experimental	knowledge	textmining	combined_score
sdhC	mdh	2265185	2264146	SO_1927	SO_0770	0.234	0.000	0.000	0.000	0.189	0.000	0.000	0.220	0.448
sdhB	SO_0978	2265188	2264341	SO_1929	SO_0978	0.138	0.000	0.000	0.000	0.376	0.000	0.000	0.055	0.426
ccmF-2	SO_0265	2263876	2263678	SO_0478	SO_0265	0.500	0.000	0.398	0.000	0.000	0.310	0.000	0.260	0.813
SO_0283	SO_0281	2263694	2263692	SO_0283	SO_0281	0.928	0.000	0.766	0.000	0.000	0.000	0.000	0.484	0.990
ldh	SO_0988	2265820	2264349	SO_2638	SO_0988	0.076	0.000	0.000	0.000	0.077	0.360	0.000	0.192	0.464
nqrE-2	nqrF-1	2264456	2264273	SO_1107	SO_0907	0.434	0.000	0.716	0.000	0.000	0.000	0.000	0.384	0.887
SO_4362	dmsB-2	2267388	2267383	SO_4362	SO_4357	0.666	0.000	0.454	0.000	0.000	0.000	0.000	0.611	0.917
sucB	nuoF	2265190	2264376	SO_1931	SO_1017	0.000	0.000	0.000	0.000	0.499	0.000	0.000	0.390	0.674
pilE	SO_0853	2266640	2264221	SO_3524	SO_0853	0.356	0.000	0.181	0.000	0.000	0.000	0.000	0.000	0.437
SO_2095	hypA	2265334	2265328	SO_2095	SO_2089	0.422	0.000	0.250	0.000	0.000	0.000	0.000	0.000	0.527
mtrD	mtrF	2265055	2265053	SO_1782	SO_1780	0.770	0.000	0.759	0.433	0.000	0.000	0.000	0.738	0.919
cysH	SO_3108	2266822	2266255	SO_3736	SO_3108	0.385	0.000	0.213	0.000	0.380	0.000	0.000	0.143	0.688
pyrD	SO_0988	2265776	2264349	SO_2592	SO_0988	0.233	0.000	0.000	0.000	0.075	0.196	0.480	0.413	0.774
SO_3058	petC	2266205	2263999	SO_3058	SO_0610	0.000	0.000	0.000	0.000	0.260	0.000	0.459	0.056	0.573
sucA	sdhA	2265189	2265187	SO_1930	SO_1928	0.685	0.000	0.000	0.000	0.378	0.000	0.000	0.256	0.831
SO_4509	fdhE	2267518	2263531	SO_4509	SO_0104	0.416	0.000	0.000	0.000	0.000	0.448	0.000	0.162	0.692
SO_3528	SO_3525	2266644	2266641	SO_3528	SO_3525	0.806	0.000	0.765	0.000	0.000	0.000	0.000	0.241	0.959
sdhB	fdrC	2265188	2263801	SO_1929	SO_0397	0.363	0.000	0.000	0.000	0.378	0.416	0.568	0.000	0.878
nrfD	nrfC	2263882	2263881	SO_0484	SO_0483	0.870	0.045	0.744	0.000	0.000	0.000	0.000	0.666	0.987
cydB	petA	2266426	2263997	SO_3285	SO_0608	0.118	0.000	0.000	0.000	0.000	0.000	0.800	0.143	0.827
nadA	SO_2340	2265549	2265547	SO_2342	SO_2340	0.584	0.000	0.000	0.000	0.000	0.000	0.000	0.000	0.575
dmsB-1	SO_1428	2264757	2264755	SO_1430	SO_1428	0.767	0.000	0.522	0.000	0.000	0.000	0.000	0.461	0.930
SO_2341	ivd	2265548	2265160	SO_2341	SO_1897	0.000	0.000	0.000	0.000	0.000	0.000	0.900	0.281	0.923
ccmH	ccmB	2263681	2263675	SO_0268	SO_0262	0.520	0.000	0.725	0.000	0.000	0.000	0.000	0.497	0.924
SO_1432	SO_1431	2264759	2264758	SO_1432	SO_1431	0.827	0.000	0.000	0.000	0.000	0.000	0.000	0.000	0.827
nuoL	petB	2264370	2263998	SO_1011	SO_0609	0.095	0.000	0.687	0.000	0.112	0.000	0.707	0.413	0.942
guaB	epd	2266432	2264296	SO_3293	SO_0931	0.000	0.000	0.000	0.000	0.000	0.076	0.000	0.541	0.548
mtrB	torE	2265049	2264573	SO_1776	SO_1234	0.000	0.000	0.413	0.000	0.000	0.000	0.000	0.000	0.413
SO_1911	SO_0510	2265172	2263907	SO_1911	SO_0510	0.000	0.002	0.435	0.000	0.000	0.192	0.000	0.000	0.512
sfcA	SO_0988	2266928	2264349	SO_3855	SO_0988	0.000	0.000	0.000	0.000	0.064	0.000	0.800	0.155	0.820
SO_3301	fdrC	2266439	2263801	SO_3301	SO_0397	0.239	0.000	0.000	0.000	0.261	0.197	0.000	0.000	0.486
hoxK	hyaB	2265338	2265337	SO_2099	SO_2098	0.928	0.000	0.766	0.000	0.376	0.794	0.000	0.435	0.998
rnfG	nqrB-1	2265705	2264269	SO_2512	SO_0903	0.167	0.000	0.156	0.000	0.000	0.000	0.000	0.260	0.407
nuoE	nuoG	2264378	2264375	SO_1018	SO_1016	0.854	0.000	0.756	0.000	0.431	0.660	0.682	0.547	0.998
psrC	nrfA	2267111	2267040	SO_4060	SO_3980	0.186	0.000	0.643	0.000	0.096	0.000	0.000	0.229	0.754
cyoE	SO_2330	2267612	2265538	SO_4614	SO_2330	0.000	0.000	0.000	0.000	0.000	0.000	0.000	0.435	0.435
fadI	SO_1679	2266233	2264972	SO_3089	SO_1679	0.166	0.000	0.000	0.000	0.190	0.000	0.900	0.192	0.933
SO_2930	SO_1679	2266084	2264972	SO_2930	SO_1679	0.000	0.000	0.000	0.000	0.000	0.000	0.000	0.461	0.461
sfcA	petA	2266928	2263997	SO_3855	SO_0608	0.000	0.000	0.000	0.000	0.000	0.000	0.000	0.430	0.430
SO_1538	mdh	2264852	2264146	SO_1538	SO_0770	0.180	0.000	0.000	0.000	0.185	0.196	0.000	0.548	0.705
SO_2096	hypC	2265335	2265331	SO_2096	SO_2092	0.621	0.000	0.173	0.000	0.000	0.000	0.000	0.130	0.683
cyoE	SO_4609	2267612	2267607	SO_4614	SO_4609	0.564	0.000	0.414	0.000	0.439	0.000	0.000	0.180	0.857
SO_3926	hydB	2266994	2266989	SO_3926	SO_3921	0.632	0.000	0.766	0.000	0.100	0.000	0.000	0.460	0.948
SO_3521	SO_0282	2266637	2263693	SO_3521	SO_0282	0.268	0.000	0.687	0.000	0.000	0.000	0.000	0.078	0.759
SO_4144	SO_0716	2267180	2264097	SO_4144	SO_0716	0.000	0.000	0.000	0.000	0.000	0.000	0.000	0.437	0.436
SO_4509	SO_0409	2267518	2263813	SO_4509	SO_0409	0.000	0.000	0.000	0.000	0.000	0.000	0.000	0.526	0.526
SO_3922	hypA	2266990	2265328	SO_3922	SO_2089	0.000	0.000	0.000	0.000	0.000	0.000	0.000	0.616	0.615
ccmH	ccmA	2263681	2263676	SO_0268	SO_0263	0.530	0.000	0.737	0.000	0.000	0.000	0.000	0.206	0.888
fadJ	SO_2768	2266232	2265945	SO_3088	SO_2768	0.269	0.000	0.418	0.000	0.189	0.000	0.900	0.258	0.966
frdA	frdC	2263802	2263800	SO_0398	SO_0396	0.553	0.000	0.766	0.000	0.261	0.305	0.800	0.000	0.985
SO_3420	SO_0740	2266545	2264117	SO_3420	SO_0740	0.000	0.000	0.000	0.000	0.000	0.000	0.000	0.577	0.577
rnfG	rnfD	2265705	2265704	SO_2512	SO_2511	0.849	0.000	0.766	0.000	0.499	0.000	0.000	0.616	0.991
SO_3420	mtrA	2266545	2265050	SO_3420	SO_1777	0.000	0.000	0.000	0.000	0.000	0.000	0.000	0.460	0.460
nuoF	nuoH	2264376	2264374	SO_1017	SO_1015	0.863	0.000	0.000	0.000	0.722	0.000	0.707	0.439	0.992
SO_0850	napG	2264218	2264215	SO_0850	SO_0847	0.432	0.000	0.000	0.000	0.000	0.000	0.000	0.000	0.432
SO_3925	SO_3923	2266993	2266991	SO_3925	SO_3923	0.925	0.000	0.766	0.486	0.000	0.000	0.000	0.618	0.967
dmaA-2	torC	2267384	2264572	SO_4358	SO_1233	0.388	0.000	0.000	0.000	0.272	0.448	0.000	0.712	0.914
SO_4504	SO_4503	2267513	2267512	SO_4504	SO_4503	0.463	0.000	0.000	0.000	0.000	0.000	0.000	0.000	0.463
napF	napA	2264957	2264216	SO_1663	SO_0848	0.541	0.000	0.627	0.000	0.189	0.000	0.000	0.289	0.880
nrfA	dmaA-1	2267040	2264756	SO_3980	SO_1429	0.000	0.000	0.000	0.000	0.079	0.000	0.000	0.428	0.426
psrA	serA	2267113	2264230	SO_4062	SO_0862	0.112	0.000	0.000	0.000	0.000	0.000	0.000	0.615	0.635
sdhB	SO_0970	2265188	2264333	SO_1929	SO_0970	0.259	0.000	0.000	0.000	0.319	0.281	0.459	0.067	0.763
SO_1571	SO_0438	2264879	2263840	SO_1571	SO_0438	0.000	0.000	0.710	0.000	0.000	0.000	0.000	0.000	0.710
SO_1781	SO_0440	2265054	2263842	SO_1781	SO_0440	0.000	0.000	0.705	0.000	0.000	0.000	0.000	0.000	0.705
gor	fpr	2267696	2264124	SO_4702	SO_0747	0.361	0.000	0.000	0.000	0.000	0.000	0.000	0.218	0.467
SO_2931	SO_0716	2266085	2264097	SO_2931	SO_0716	0.000	0.000	0.000	0.000	0.000	0.000	0.000	0.460	0.460
ispH	gpsA	2266645	2263483	SO_3529	SO_0053	0.452	0.000	0.000	0.000	0.000	0.000	0.000	0.000	0.452
metL	thrA	2267107	2266540	SO_4055	SO_3415	0.481	0.000	0.766	0.745	0.000	0.421	0.800	0.391	0.949
napF	SO_0988	2264957	2264349	SO_1663	SO_0988	0.428	0.000	0.000	0.550	0.000	0.000	0.000	0.084	0.434
SO_1431	dmaA-1	2264758	2264756	SO_1431	SO_1429	0.672	0.000	0.766	0.000	0.000	0.054	0.000	0.290	0.936
fdhB-1	SO_4362	2267519	2267388	SO_4510	SO_4362	0.181	0.000	0.408	0.000	0.000	0.000	0.000	0.000	0.482
hypB	hypC	2265332	2265331	SO_2093	SO_2092	0.928	0.000	0.595	0.000	0.381	0.194	0.000	0.130	0.983
ilvC	proA	2267375	2264469	SO_4349	SO_1122	0.000	0.000	0.000	0.000	0.000	0.000	0.000	0.487	0.487
cymA	ndh	2267591	2266633	SO_4591	SO_3517	0.000	0.000	0.000	0.000	0.000	0.000	0.000	0.466	0.466
omcA	mtrA	2265052	2265050	SO_1779	SO_1777	0.428	0.000	0.747	0.400	0.000	0.000	0.000	0.738	0.813
SO_4504	omcA	2267513	2265052	SO_4504	SO_1779	0.000	0.000	0.734	0.000	0.000	0.000	0.000	0.000	0.734
hoxK	hydC	2265338	2265336	SO_2099	SO_2097	0.885	0.000	0.765	0.000	0.380	0.000	0.000	0.343	0.986
ccmF-2	ccmH	2263876	2263681	SO_0478	SO_0268	0.492	0.053	0.764	0.000	0.000	0.516	0.000	0.551	0.967
nuoE	nuoH	2264378	2264374	SO_1018	SO_1015	0.854	0.000	0.000	0.000	0.680	0.000	0.707	0.413	0.989
sfcA	SO_1538	2266928	2264852	SO_3855	SO_1538	0.000	0.000	0.000	0.000	0.080	0.000	0.000	0.461	0.470
SO_2930	omcA	2266084	2265052	SO_2930	SO_1779	0.000	0.000	0.374	0.000	0.000	0.000	0.000	0.102	0.400
trxB	dapB	2265517	2264485	SO_2303	SO_1140	0.496	0.000	0.000	0.000	0.000	0.000	0.000	0.080	0.505
nuoM	SO_0988	2264368	2264349	SO_1010	SO_0988	0.533	0.000	0.000	0.000	0.382	0.000	0.683	0.167	0.907
nadA	sdhA	2265549	2265187	SO_2342	SO_1928	0.451	0.005	0.000	0.000	0.101	0.506	0.000	0.508	0.854
SO_3528	SO_0284	2266644	2263695	SO_3528	SO_0284	0.000	0.000	0.658	0.000	0.000	0.000	0.000	0.000	0.658
SO_2339	ivd	2265546	2265160	SO_2339	SO_1897	0.239	0.000	0.000	0.000	0.000	0.000	0.600	0.281	0.750
SO_3667	SO_0180	2266761	2263596	SO_3667	SO_0180	0.000	0.000	0.476	0.000	0.000	0.000	0.000	0.000	0.476
rnfD	rnfB	2265704	2265702	SO_2511	SO_2509	0.844	0.000	0.536	0.000	0.114	0.000	0.000	0.692	0.975
SO_0476	trxA	2263874	2263810	SO_0476	SO_0406	0.443	0.000	0.000	0.000	0.000	0.000	0.000	0.164	0.503
torC	ccmE	2264572	2263672	SO_1233	SO_0259	0.234	0.000	0.234	0.000	0.000	0.000	0.000	0.241	0.493
mshD	SO_3781	2267144	2266863	SO_4103	SO_3781	0.455	0.000	0.748	0.000	0.000	0.000	0.000	0.000	0.853
SO_2935	SO_0510	2266089	2263907	SO_2935	SO_0510	0.000	0.000	0.615	0.558	0.000	0.192	0.000	0.000	0.402
SO_3263	fadJ	2266407	2266232	SO_3263	SO_3088	0.000	0.000	0.000	0.000	0.000	0.000	0.900	0.000	0.899
SO_4511	SO_4508	2267520	2267517	SO_4511	SO_4508	0.676	0.000	0.240	0.000	0.000	0.000	0.000	0.000	0.732
SO_2340	ivd	2265547	2265160	SO_2340	SO_1897	0.208	0.000	0.000	0.000	0.000	0.053	0.600	0.061	0.662
SO_4515	hypA	2267524	2265328	SO_4515	SO_2089	0.000	0.000	0.000	0.000	0.000	0.000	0.000	0.618	0.617
napA	SO_0471	2264216	2263870	SO_0848	SO_0471	0.000	0.000	0.000	0.000	0.000	0.000	0.900	0.000	0.899
SO_4360	omcB	2267386	2265051	SO_4360	SO_1778	0.000	0.000	0.678	0.402	0.000	0.000	0.000	0.123	0.452
SO_4737	ccoP	2267728	2265566	SO_4737	SO_2361	0.504	0.012	0.751	0.000	0.000	0.000	0.000	0.192	0.886
SO_0854	napG	2264222	2264215	SO_0854	SO_0847	0.432	0.000	0.000	0.000	0.000	0.000	0.000	0.000	0.432
hydA	fdnH	2266988	2263529	SO_3920	SO_0102	0.131	0.000	0.000	0.403	0.000	0.000	0.900	0.103	0.909
ccmF-1	ccmB	2263679	2263675	SO_0266	SO_0262	0.629	0.000	0.766	0.000	0.000	0.000	0.000	0.613	0.961
SO_2417	nrdA	2265616	2265614	SO_2417	SO_2415	0.794	0.000	0.297	0.000	0.079	0.000	0.000	0.000	0.845
SO_2726	hydC	2265905	2265336	SO_2726	SO_2097	0.000	0.000	0.763	0.000	0.000	0.000	0.000	0.000	0.763
SO_1519	SO_1518	2264835	2264834	SO_1519	SO_1518	0.920	0.000	0.766	0.000	0.000	0.000	0.000	0.462	0.988
cymA	SO_0970	2267591	2264333	SO_4591	SO_0970	0.230	0.000	0.000	0.000	0.000	0.000	0.000	0.290	0.416
sdhB	frdC	2265188	2263800	SO_1929	SO_0396	0.363	0.000	0.000	0.000	0.378	0.416	0.568	0.000	0.878
sucB	frdB	2265190	2263803	SO_1931	SO_0399	0.326	0.000	0.000	0.000	0.340	0.000	0.000	0.088	0.539
SO_4513	SO_4506	2267522	2267515	SO_4513	SO_4506	0.520	0.000	0.766	0.000	0.000	0.000	0.000	0.000	0.877
dmsB-1	SO_0988	2264757	2264349	SO_1430	SO_0988	0.297	0.000	0.000	0.000	0.000	0.192	0.000	0.077	0.404
SO_1781	SO_1427	2265054	2264754	SO_1781	SO_1427	0.341	0.000	0.762	0.000	0.000	0.000	0.000	0.000	0.832
SO_2805	hcp	2265978	2264694	SO_2805	SO_1363	0.000	0.000	0.000	0.000	0.000	0.000	0.000	0.620	0.619
SO_2359	hypA	2265564	2265328	SO_2359	SO_2089	0.195	0.000	0.308	0.000	0.000	0.000	0.000	0.000	0.405
SO_4176	SO_0440	2267208	2263842	SO_4176	SO_0440	0.000	0.000	0.468	0.000	0.000	0.000	0.000	0.000	0.468
SO_0851	napH	2264219	2264214	SO_0851	SO_0846	0.432	0.000	0.000	0.000	0.000	0.000	0.000	0.000	0.432
SO_4483	SO_1431	2267497	2264758	SO_4483	SO_1431	0.000	0.000	0.000	0.000	0.000	0.000	0.000	0.437	0.436
rnfG	nqrE-1	2265705	2264272	SO_2512	SO_0906	0.232	0.000	0.568	0.000	0.000	0.000	0.000	0.246	0.715
pyrD	murB	2265776	2263625	SO_2592	SO_0213	0.488	0.000	0.000	0.000	0.000	0.000	0.000	0.000	0.488
torC	napD	2264572	2264217	SO_1233	SO_0849	0.360	0.000	0.761	0.000	0.000	0.000	0.000	0.078	0.838
SO_4485	SO_4484	2267499	2267498	SO_4485	SO_4484	0.823	0.000	0.766	0.000	0.000	0.000	0.000	0.497	0.975
SO_4607	nuoL	2267605	2264370	SO_4607	SO_1011	0.000	0.000	0.413	0.000	0.257	0.000	0.000	0.086	0.546
SO_4607	sdhA	2267605	2265187	SO_4607	SO_1928	0.000	0.000	0.000	0.000	0.377	0.000	0.000	0.130	0.409
hypF	petB	2265333	2263998	SO_2094	SO_0609	0.000	0.000	0.000	0.000	0.000	0.000	0.000	0.522	0.522
mshB	mshC	2267147	2267145	SO_4106	SO_4104	0.625	0.000	0.585	0.000	0.000	0.000	0.000	0.388	0.889
nrfG	ccmF-1	2263880	2263679	SO_0482	SO_0266	0.357	0.000	0.000	0.000	0.000	0.310	0.000	0.136	0.564
SO_3525	SO_3523	2266641	2266639	SO_3525	SO_3523	0.844	0.000	0.000	0.000	0.000	0.000	0.000	0.000	0.842
SO_3525	SO_0417	2266641	2263821	SO_3525	SO_0417	0.000	0.000	0.520	0.000	0.000	0.000	0.000	0.000	0.520
etfA	rnfA	2266290	2265701	SO_3144	SO_2508	0.000	0.000	0.000	0.000	0.000	0.000	0.000	0.412	0.412
SO_4404	napB	2267426	2264213	SO_4404	SO_0845	0.353	0.000	0.000	0.000	0.155	0.000	0.000	0.242	0.528
SO_0716	SO_0715	2264097	2264096	SO_0716	SO_0715	0.910	0.000	0.000	0.000	0.000	0.000	0.000	0.271	0.929
dmsB-2	torD	2267383	2264570	SO_4357	SO_1231	0.181	0.000	0.320	0.000	0.000	0.000	0.000	0.223	0.507
bfr1	bfr2	2264461	2264460	SO_1112	SO_1111	0.890	0.000	0.766	0.897	0.000	0.000	0.000	0.208	0.899
SO_4615	SO_3907	2267613	2266976	SO_4615	SO_3907	0.538	0.000	0.703	0.000	0.588	0.000	0.000	0.482	0.964
hyaB	hypD	2265337	2265330	SO_2098	SO_2091	0.629	0.000	0.765	0.000	0.000	0.310	0.000	0.056	0.929
cymA	mtrD	2267591	2265055	SO_4591	SO_1782	0.000	0.000	0.251	0.000	0.000	0.000	0.000	0.619	0.695
SO_3382	SO_2805	2266511	2265978	SO_3382	SO_2805	0.425	0.000	0.000	0.000	0.000	0.000	0.000	0.000	0.425
metF	asd	2267106	2266216	SO_4054	SO_3070	0.381	0.000	0.000	0.000	0.000	0.000	0.000	0.541	0.697
dmaA-2	nrfA	2267384	2267040	SO_4358	SO_3980	0.000	0.000	0.000	0.000	0.079	0.000	0.000	0.412	0.409
sdhB	SO_1414	2265188	2264743	SO_1929	SO_1414	0.259	0.000	0.000	0.000	0.319	0.281	0.459	0.000	0.762
SO_3926	gpsA	2266994	2263483	SO_3926	SO_0053	0.410	0.000	0.000	0.000	0.000	0.000	0.000	0.000	0.410
mtrA	mtrB	2265050	2265049	SO_1777	SO_1776	0.874	0.000	0.765	0.000	0.000	0.000	0.000	0.944	0.998
sucB	fdrC	2265190	2263801	SO_1931	SO_0397	0.172	0.000	0.000	0.000	0.256	0.000	0.000	0.192	0.433
SO_3301	SO_3300	2266439	2266438	SO_3301	SO_3300	0.889	0.005	0.698	0.000	0.000	0.000	0.000	0.000	0.963
SO_4362	dmsB-1	2267388	2264757	SO_4362	SO_1430	0.432	0.000	0.694	0.000	0.000	0.000	0.000	0.127	0.827
SO_1414	petC	2264743	2263999	SO_1414	SO_0610	0.000	0.000	0.000	0.000	0.260	0.000	0.459	0.056	0.573
sucA	lpdA	2265189	2263830	SO_1930	SO_0426	0.540	0.000	0.000	0.000	0.185	0.506	0.959	0.390	0.993
SO_3056	SO_0939	2266203	2264304	SO_3056	SO_0939	0.000	0.000	0.719	0.000	0.000	0.000	0.000	0.000	0.719
SO_0717	SO_0479	2264098	2263877	SO_0717	SO_0479	0.000	0.000	0.000	0.000	0.000	0.000	0.000	0.610	0.609
SO_0536	SO_0533	2263931	2263928	SO_0536	SO_0533	0.782	0.000	0.000	0.000	0.000	0.072	0.000	0.000	0.780
SO_2096	hypF	2265335	2265333	SO_2096	SO_2094	0.788	0.000	0.000	0.000	0.000	0.000	0.000	0.178	0.810
katB	katG2	2264424	2264103	SO_1070	SO_0725	0.000	0.000	0.000	0.000	0.000	0.000	0.000	0.463	0.462
rnfE	nqrB-2	2265706	2264453	SO_2513	SO_1104	0.000	0.000	0.481	0.000	0.000	0.000	0.000	0.388	0.661
hemN	hemF	2267723	2263468	SO_4730	SO_0038	0.000	0.000	0.000	0.000	0.000	0.000	0.000	0.436	0.435
cymA	nrfA	2267591	2267040	SO_4591	SO_3980	0.410	0.000	0.342	0.000	0.000	0.000	0.000	0.620	0.832
hypD	frdC	2265330	2263800	SO_2091	SO_0396	0.000	0.000	0.000	0.000	0.000	0.000	0.000	0.493	0.492
hydC	hypD	2265336	2265330	SO_2097	SO_2091	0.606	0.000	0.000	0.000	0.000	0.000	0.000	0.057	0.597
SO_4737	ccoQ	2267728	2265567	SO_4737	SO_2362	0.380	0.000	0.195	0.000	0.000	0.000	0.000	0.000	0.468
SO_0854	SO_0850	2264222	2264218	SO_0854	SO_0850	0.849	0.000	0.000	0.000	0.000	0.000	0.000	0.000	0.846
torC	ccmF-1	2264572	2263679	SO_1233	SO_0266	0.204	0.000	0.305	0.000	0.000	0.000	0.000	0.000	0.409
SO_0854	SO_0285	2264222	2263696	SO_0854	SO_0285	0.000	0.000	0.260	0.000	0.000	0.000	0.000	0.487	0.595
nuoC	fdrC	2264379	2263801	SO_1019	SO_0397	0.103	0.000	0.000	0.000	0.496	0.000	0.000	0.051	0.517
SO_1781	mtrF	2265054	2265053	SO_1781	SO_1780	0.797	0.000	0.762	0.000	0.000	0.000	0.000	0.210	0.955
SO_4503	fdnG	2267512	2263528	SO_4503	SO_0101	0.396	0.000	0.000	0.000	0.000	0.000	0.000	0.222	0.498
leuB	lpdA	2267265	2263830	SO_4235	SO_0426	0.132	0.000	0.000	0.000	0.152	0.193	0.459	0.000	0.611
ccoQ	ccoP	2265567	2265566	SO_2362	SO_2361	0.919	0.000	0.186	0.000	0.000	0.000	0.000	0.290	0.946
etfB	SO_2492	2266291	2265687	SO_3145	SO_2492	0.329	0.000	0.000	0.000	0.078	0.192	0.000	0.078	0.441
SO_4607	petA	2267605	2263997	SO_4607	SO_0608	0.264	0.000	0.000	0.000	0.000	0.000	0.969	0.092	0.976
nuoB	nuoE	2264380	2264378	SO_1020	SO_1018	0.814	0.000	0.000	0.000	0.721	0.660	0.707	0.483	0.996
SO_3528	SO_0281	2266644	2263692	SO_3528	SO_0281	0.000	0.000	0.343	0.000	0.000	0.000	0.000	0.241	0.468
mtrF	SO_0440	2265053	2263842	SO_1780	SO_0440	0.000	0.000	0.753	0.000	0.000	0.000	0.000	0.000	0.753
sucA	gabD	2265189	2264608	SO_1930	SO_1275	0.000	0.000	0.000	0.000	0.096	0.000	0.900	0.078	0.905
cydA	nuoJ	2266427	2264372	SO_3286	SO_1013	0.000	0.000	0.000	0.000	0.000	0.000	0.900	0.086	0.900
SO_0415	SO_0284	2263819	2263695	SO_0415	SO_0284	0.000	0.000	0.426	0.000	0.000	0.000	0.000	0.000	0.426
SO_0416	SO_0415	2263820	2263819	SO_0416	SO_0415	0.714	0.003	0.766	0.000	0.000	0.000	0.000	0.392	0.952
hydA	napA	2266988	2264216	SO_3920	SO_0848	0.369	0.000	0.000	0.000	0.000	0.000	0.000	0.229	0.481
SO_3521	SO_3520	2266637	2266636	SO_3521	SO_3520	0.531	0.000	0.766	0.862	0.000	0.000	0.000	0.000	0.570
nuoJ	nuoN	2264372	2264367	SO_1013	SO_1009	0.780	0.002	0.381	0.000	0.377	0.792	0.000	0.435	0.986
dsbE	ccmE	2263680	2263672	SO_0267	SO_0259	0.535	0.000	0.766	0.000	0.000	0.000	0.000	0.436	0.930
nrfD	nrfG	2263882	2263880	SO_0484	SO_0482	0.612	0.000	0.286	0.000	0.000	0.000	0.000	0.124	0.717
proC	folD	2266486	2265064	SO_3354	SO_1792	0.344	0.000	0.000	0.000	0.064	0.000	0.000	0.143	0.402
SO_0970	fdrC	2264333	2263801	SO_0970	SO_0397	0.239	0.000	0.000	0.000	0.261	0.197	0.800	0.110	0.895
SO_2100	trxA	2265339	2263810	SO_2100	SO_0406	0.316	0.110	0.401	0.000	0.000	0.000	0.000	0.000	0.584
SO_4572	SO_4144	2267572	2267180	SO_4572	SO_4144	0.000	0.000	0.000	0.000	0.000	0.000	0.000	0.669	0.669
SO_2510	nqrB-1	2265703	2264269	SO_2510	SO_0903	0.320	0.000	0.305	0.000	0.000	0.000	0.000	0.055	0.495
nuoL	nuoM	2264370	2264368	SO_1011	SO_1010	0.816	0.000	0.766	0.543	0.672	0.794	0.708	0.229	0.997
SO_4515	SO_4507	2267524	2267516	SO_4515	SO_4507	0.460	0.000	0.765	0.000	0.000	0.000	0.000	0.000	0.861
sucA	frdA	2265189	2263802	SO_1930	SO_0398	0.370	0.000	0.000	0.000	0.376	0.000	0.000	0.284	0.673
ndh	nuoL	2266633	2264370	SO_3517	SO_1011	0.075	0.000	0.000	0.000	0.113	0.000	0.000	0.389	0.430
rnfD	nqrE-2	2265704	2264456	SO_2511	SO_1107	0.231	0.000	0.766	0.000	0.000	0.000	0.000	0.388	0.874
nqrA-2	nqrC-1	2264452	2264270	SO_1103	SO_0904	0.472	0.000	0.766	0.000	0.000	0.000	0.000	0.592	0.942
nuoH	nuoM	2264374	2264368	SO_1015	SO_1010	0.801	0.006	0.766	0.000	0.673	0.000	0.708	0.437	0.996
nqrF-2	nqrC-1	2264457	2264270	SO_1108	SO_0904	0.513	0.000	0.766	0.000	0.000	0.000	0.000	0.600	0.948
SO_3349	SO_1576	2266482	2264882	SO_3349	SO_1576	0.000	0.000	0.000	0.000	0.065	0.000	0.900	0.052	0.900
nqrE-1	nqrA-1	2264272	2264268	SO_0906	SO_0902	0.907	0.000	0.755	0.000	0.000	0.000	0.000	0.390	0.983
SO_4515	SO_4509	2267524	2267518	SO_4515	SO_4509	0.466	0.000	0.712	0.000	0.000	0.054	0.000	0.493	0.909
SO_4515	fdhE	2267524	2263531	SO_4515	SO_0104	0.319	0.000	0.431	0.000	0.000	0.000	0.000	0.000	0.586
SO_4511	fdnH	2267520	2263529	SO_4511	SO_0102	0.492	0.003	0.204	0.000	0.000	0.192	0.000	0.086	0.637
cytcB	SO_4609	2267663	2267607	SO_4666	SO_4609	0.000	0.000	0.000	0.000	0.000	0.000	0.000	0.465	0.465
SO_4144	SO_4047	2267180	2267100	SO_4144	SO_4047	0.000	0.000	0.000	0.000	0.000	0.000	0.000	0.522	0.522
hemN	hemH1	2267723	2265268	SO_4730	SO_2019	0.382	0.000	0.000	0.000	0.000	0.000	0.000	0.388	0.597
SO_4509	SO_4506	2267518	2267515	SO_4509	SO_4506	0.672	0.000	0.766	0.000	0.000	0.000	0.000	0.466	0.952
hypF	hypC	2265333	2265331	SO_2094	SO_2092	0.756	0.010	0.681	0.000	0.000	0.195	0.000	0.177	0.936
psrA	nrfD	2267113	2263882	SO_4062	SO_0484	0.139	0.000	0.478	0.000	0.000	0.000	0.000	0.000	0.520
SO_4606	sucB	2267604	2265190	SO_4606	SO_1931	0.000	0.000	0.000	0.000	0.079	0.000	0.000	0.469	0.478
sdhB	SO_1520	2265188	2264836	SO_1929	SO_1520	0.000	0.757	0.000	0.000	0.000	0.000	0.000	0.229	0.800
SO_4503	fdhE	2267512	2263531	SO_4503	SO_0104	0.258	0.000	0.000	0.000	0.000	0.000	0.000	0.290	0.438
exbD1	exbB1	2266766	2266765	SO_3672	SO_3671	0.899	0.000	0.211	0.000	0.096	0.197	0.000	0.702	0.976
SO_1683	SO_1679	2264976	2264972	SO_1683	SO_1679	0.716	0.000	0.000	0.000	0.000	0.000	0.000	0.000	0.709
torC	torA	2264572	2264571	SO_1233	SO_1232	0.895	0.000	0.724	0.000	0.272	0.505	0.800	0.902	0.999
trxB	SO_0476	2265517	2263874	SO_2303	SO_0476	0.178	0.000	0.000	0.000	0.000	0.305	0.000	0.188	0.472
folA	dapB	2266745	2264485	SO_3646	SO_1140	0.492	0.000	0.000	0.000	0.000	0.000	0.000	0.000	0.492
nadA	frdA	2265549	2263802	SO_2342	SO_0398	0.451	0.005	0.000	0.000	0.080	0.424	0.000	0.464	0.810
rnfD	nqrD	2265704	2264455	SO_2511	SO_1106	0.136	0.000	0.764	0.000	0.000	0.000	0.000	0.392	0.858
SO_2935	fabG-1	2266089	2265952	SO_2935	SO_2776	0.111	0.000	0.746	0.655	0.000	0.000	0.000	0.592	0.464
nuoF	napA	2264376	2264216	SO_1017	SO_0848	0.436	0.000	0.000	0.000	0.000	0.000	0.000	0.096	0.455
nqrD-1	nqrC-1	2264271	2264270	SO_0905	SO_0904	0.925	0.000	0.719	0.000	0.000	0.000	0.000	0.391	0.985
SO_0269	aroE	2263682	2263470	SO_0269	SO_0040	0.144	0.000	0.372	0.000	0.000	0.000	0.000	0.000	0.426
nuoC	nuoL	2264379	2264370	SO_1019	SO_1011	0.808	0.000	0.744	0.000	0.640	0.794	0.730	0.484	0.999
SO_1518	petA	2264834	2263997	SO_1518	SO_0608	0.000	0.000	0.000	0.000	0.000	0.000	0.000	0.464	0.463
SO_4507	dmaA-1	2267516	2264756	SO_4507	SO_1429	0.274	0.026	0.163	0.000	0.000	0.516	0.000	0.597	0.856
nrdD	nrdA	2265999	2265614	SO_2834	SO_2415	0.352	0.000	0.000	0.000	0.000	0.000	0.000	0.428	0.595
nqrE-2	nqrB-1	2264456	2264269	SO_1107	SO_0903	0.472	0.000	0.766	0.000	0.000	0.000	0.000	0.390	0.914
sdhB	katG2	2265188	2264103	SO_1929	SO_0725	0.000	0.000	0.000	0.000	0.000	0.000	0.000	0.512	0.512
ifcA-2	sdhC	2267618	2265185	SO_4620	SO_1927	0.239	0.000	0.000	0.000	0.261	0.197	0.000	0.000	0.486
SO_3922	fdnG	2266990	2263528	SO_3922	SO_0101	0.371	0.000	0.204	0.000	0.260	0.308	0.000	0.230	0.743
ldh	SO_2340	2265820	2265547	SO_2638	SO_2340	0.316	0.000	0.000	0.000	0.063	0.000	0.900	0.000	0.927
SO_2419	SO_1364	2265618	2264695	SO_2419	SO_1364	0.462	0.000	0.000	0.000	0.000	0.000	0.000	0.128	0.500
etfB	fadJ	2266291	2266232	SO_3145	SO_3088	0.309	0.000	0.000	0.000	0.153	0.000	0.000	0.128	0.420
SO_2510	nqrE-2	2265703	2264456	SO_2510	SO_1107	0.320	0.000	0.708	0.000	0.000	0.000	0.000	0.077	0.791
cymA	napH	2267591	2264214	SO_4591	SO_0846	0.244	0.000	0.000	0.000	0.000	0.198	0.000	0.230	0.469
SO_4506	SO_4504	2267515	2267513	SO_4506	SO_4504	0.713	0.000	0.732	0.000	0.000	0.000	0.000	0.000	0.916
fdhD	fdnI	2263534	2263530	SO_0107	SO_0103	0.594	0.000	0.000	0.000	0.000	0.000	0.000	0.433	0.749
SO_0853	SO_0282	2264221	2263693	SO_0853	SO_0282	0.000	0.000	0.472	0.000	0.000	0.000	0.000	0.000	0.472
nuoB	nuoH	2264380	2264374	SO_1020	SO_1015	0.781	0.000	0.762	0.000	0.499	0.203	0.707	0.390	0.994
nuoG	nuoL	2264375	2264370	SO_1016	SO_1011	0.896	0.000	0.366	0.000	0.672	0.000	0.683	0.226	0.993
ccoO	ccoP	2265568	2265566	SO_2363	SO_2361	0.910	0.000	0.758	0.000	0.000	0.514	0.000	0.619	0.995
ccmF-2	SO_0269	2263876	2263682	SO_0478	SO_0269	0.232	0.006	0.000	0.000	0.000	0.000	0.000	0.469	0.565
psrA	dmaA-1	2267113	2264756	SO_4062	SO_1429	0.281	0.000	0.689	0.545	0.272	0.000	0.000	0.388	0.672
sucA	nuoF	2265189	2264376	SO_1930	SO_1017	0.000	0.000	0.000	0.000	0.591	0.000	0.000	0.000	0.591
hydB	fdnG	2266989	2263528	SO_3921	SO_0101	0.000	0.000	0.000	0.000	0.000	0.000	0.900	0.130	0.907
psrB	napA	2267112	2264216	SO_4061	SO_0848	0.206	0.000	0.000	0.000	0.000	0.192	0.000	0.290	0.481
nuoI	petC	2264373	2263999	SO_1014	SO_0610	0.000	0.000	0.158	0.000	0.381	0.000	0.969	0.077	0.981
nuoE	nuoJ	2264378	2264372	SO_1018	SO_1013	0.805	0.000	0.000	0.000	0.338	0.000	0.000	0.205	0.880
nuoA	nuoE	2264381	2264378	SO_1021	SO_1018	0.760	0.000	0.000	0.000	0.680	0.000	0.707	0.288	0.980
hemN	SO_3720	2267723	2266810	SO_4730	SO_3720	0.000	0.000	0.000	0.000	0.000	0.000	0.900	0.000	0.899
SO_4144	mtrF	2267180	2265053	SO_4144	SO_1780	0.000	0.000	0.401	0.000	0.000	0.000	0.000	0.080	0.411
SO_4613	petA	2267611	2263997	SO_4613	SO_0608	0.000	0.000	0.465	0.000	0.257	0.000	0.000	0.000	0.576
metL	dapB	2267107	2264485	SO_4055	SO_1140	0.375	0.000	0.000	0.000	0.000	0.000	0.000	0.131	0.420
ifcA-1	petA	2264750	2263997	SO_1421	SO_0608	0.000	0.000	0.000	0.000	0.264	0.000	0.459	0.059	0.575
napA	napH	2264216	2264214	SO_0848	SO_0846	0.774	0.000	0.326	0.000	0.263	0.000	0.000	0.460	0.924
thrA	dapB	2266540	2264485	SO_3415	SO_1140	0.418	0.000	0.000	0.000	0.000	0.000	0.000	0.131	0.460
SO_4404	SO_2357	2267426	2265562	SO_4404	SO_2357	0.357	0.000	0.285	0.000	0.000	0.000	0.000	0.000	0.509
ilvC	serA	2267375	2264230	SO_4349	SO_0862	0.460	0.000	0.000	0.000	0.114	0.000	0.000	0.290	0.613
cymA	omcA	2267591	2265052	SO_4591	SO_1779	0.000	0.000	0.000	0.000	0.000	0.000	0.000	0.738	0.738
thrA	serA	2266540	2264230	SO_3415	SO_0862	0.275	0.000	0.000	0.000	0.076	0.196	0.000	0.087	0.403
nuoB	petB	2264380	2263998	SO_1020	SO_0609	0.000	0.000	0.000	0.000	0.000	0.000	0.969	0.096	0.969
SO_3058	SO_3056	2266205	2266203	SO_3058	SO_3056	0.592	0.008	0.753	0.000	0.000	0.000	0.000	0.000	0.890
dmaA-1	napB	2264756	2264213	SO_1429	SO_0845	0.192	0.000	0.000	0.000	0.000	0.304	0.000	0.065	0.402
SO_4737	SO_1251	2267728	2264587	SO_4737	SO_1251	0.145	0.000	0.000	0.000	0.000	0.000	0.000	0.388	0.441
nuoF	nuoK	2264376	2264371	SO_1017	SO_1012	0.818	0.000	0.000	0.000	0.721	0.000	0.000	0.208	0.952
nuoI	nuoL	2264373	2264370	SO_1014	SO_1011	0.909	0.231	0.232	0.000	0.499	0.000	0.708	0.225	0.991
panE	hisD	2266893	2265313	SO_3817	SO_2073	0.000	0.000	0.000	0.000	0.000	0.000	0.000	0.495	0.495
SO_4737	SO_2360	2267728	2265565	SO_4737	SO_2360	0.468	0.000	0.368	0.000	0.000	0.000	0.000	0.084	0.650
dmsB-1	dmaA-1	2264757	2264756	SO_1430	SO_1429	0.894	0.000	0.766	0.000	0.383	0.192	0.000	0.542	0.992
SO_2510	rnfA	2265703	2265701	SO_2510	SO_2508	0.928	0.000	0.766	0.000	0.159	0.000	0.000	0.692	0.994
SO_4513	SO_0409	2267522	2263813	SO_4513	SO_0409	0.000	0.000	0.000	0.000	0.000	0.000	0.000	0.470	0.469
SO_0282	SO_0281	2263693	2263692	SO_0282	SO_0281	0.925	0.000	0.745	0.000	0.000	0.000	0.000	0.258	0.983
trxA	SO_0269	2263810	2263682	SO_0406	SO_0269	0.308	0.000	0.000	0.000	0.000	0.000	0.000	0.257	0.451
ccoP	SO_2359	2265566	2265564	SO_2361	SO_2359	0.708	0.000	0.160	0.000	0.000	0.000	0.000	0.390	0.826
SO_2359	SO_2357	2265564	2265562	SO_2359	SO_2357	0.875	0.000	0.343	0.000	0.000	0.000	0.000	0.390	0.941
SO_4511	ldhA	2267520	2264332	SO_4511	SO_0968	0.000	0.000	0.000	0.000	0.000	0.000	0.000	0.497	0.496
SO_3117	nqrC-2	2266264	2264454	SO_3117	SO_1105	0.128	0.000	0.568	0.000	0.000	0.000	0.000	0.155	0.637
pilD	aroE	2263818	2263470	SO_0414	SO_0040	0.467	0.000	0.000	0.000	0.000	0.000	0.000	0.000	0.467
SO_4511	SO_4362	2267520	2267388	SO_4511	SO_4362	0.173	0.000	0.415	0.000	0.000	0.000	0.000	0.000	0.484
SO_4047	SO_2930	2267100	2266084	SO_4047	SO_2930	0.000	0.000	0.000	0.000	0.000	0.000	0.000	0.461	0.461
cyaY	SO_1364	2267340	2264695	SO_4311	SO_1364	0.000	0.000	0.000	0.000	0.000	0.416	0.000	0.000	0.416
cysI	trxA	2266823	2263810	SO_3737	SO_0406	0.000	0.000	0.000	0.000	0.000	0.733	0.000	0.000	0.733
torD	nrfC	2264570	2263881	SO_1231	SO_0483	0.311	0.000	0.164	0.000	0.000	0.000	0.000	0.146	0.439
rnfE	rnfB	2265706	2265702	SO_2513	SO_2509	0.794	0.000	0.714	0.000	0.184	0.000	0.000	0.693	0.981
dmaA-1	torC	2264756	2264572	SO_1429	SO_1233	0.388	0.000	0.000	0.000	0.272	0.448	0.000	0.719	0.914
SO_4513	SO_4508	2267522	2267517	SO_4513	SO_4508	0.569	0.000	0.000	0.000	0.000	0.000	0.000	0.000	0.560
SO_0714	SO_0479	2264095	2263877	SO_0714	SO_0479	0.000	0.000	0.000	0.000	0.000	0.000	0.000	0.432	0.432
mshC	SO_0417	2267145	2263821	SO_4104	SO_0417	0.000	0.000	0.229	0.000	0.000	0.000	0.000	0.730	0.777
SO_0284	SO_0283	2263695	2263694	SO_0284	SO_0283	0.918	0.552	0.766	0.000	0.000	0.000	0.000	0.389	0.993
mshA	pilT	2267146	2266484	SO_4105	SO_3351	0.000	0.000	0.000	0.000	0.000	0.000	0.000	0.617	0.617
SO_3528	SO_0283	2266644	2263694	SO_3528	SO_0283	0.000	0.000	0.486	0.000	0.000	0.000	0.000	0.000	0.486
SO_4484	mshD	2267498	2267144	SO_4484	SO_4103	0.000	0.000	0.406	0.000	0.000	0.000	0.000	0.000	0.406
psrB	psrC	2267112	2267111	SO_4061	SO_4060	0.927	0.165	0.733	0.000	0.000	0.000	0.000	0.670	0.993
mdh	frdB	2264146	2263803	SO_0770	SO_0399	0.260	0.000	0.000	0.000	0.271	0.000	0.000	0.260	0.545
rnfG	SO_2510	2265705	2265703	SO_2512	SO_2510	0.788	0.000	0.766	0.000	0.498	0.000	0.000	0.592	0.987
cysI	cysH	2266823	2266822	SO_3737	SO_3736	0.841	0.000	0.709	0.000	0.741	0.000	0.945	0.290	0.999
ribF	dapB	2266649	2264485	SO_3533	SO_1140	0.434	0.000	0.000	0.000	0.000	0.000	0.000	0.000	0.434
SO_4378	nuoC	2267403	2264379	SO_4378	SO_1019	0.376	0.000	0.000	0.000	0.184	0.000	0.000	0.000	0.456
SO_4362	SO_4359	2267388	2267385	SO_4362	SO_4359	0.571	0.000	0.000	0.000	0.000	0.000	0.000	0.108	0.588
SO_1422	SO_1420	2264751	2264749	SO_1422	SO_1420	0.000	0.000	0.000	0.000	0.000	0.000	0.000	0.509	0.508
hypC	hypE	2265331	2265329	SO_2092	SO_2090	0.839	0.000	0.743	0.000	0.075	0.349	0.000	0.177	0.972
SO_3926	hypA	2266994	2265328	SO_3926	SO_2089	0.068	0.000	0.000	0.000	0.000	0.000	0.000	0.618	0.620
SO_4515	hydA	2267524	2266988	SO_4515	SO_3920	0.086	0.000	0.000	0.000	0.000	0.000	0.900	0.290	0.926
hypE	hypA	2265329	2265328	SO_2090	SO_2089	0.926	0.000	0.680	0.000	0.112	0.000	0.000	0.164	0.978
nrfA	dsbE	2267040	2263680	SO_3980	SO_0267	0.151	0.000	0.000	0.000	0.000	0.000	0.000	0.388	0.445
mshA	SO_0417	2267146	2263821	SO_4105	SO_0417	0.000	0.000	0.000	0.000	0.000	0.000	0.000	0.662	0.661
nuoM	petB	2264368	2263998	SO_1010	SO_0609	0.089	0.000	0.487	0.000	0.500	0.000	0.969	0.388	0.994
fadJ	SO_1679	2266232	2264972	SO_3088	SO_1679	0.269	0.000	0.000	0.000	0.189	0.000	0.900	0.258	0.946
nuoB	petC	2264380	2263999	SO_1020	SO_0610	0.000	0.000	0.000	0.000	0.381	0.000	0.969	0.070	0.979
rnfB	rnfA	2265702	2265701	SO_2509	SO_2508	0.929	0.000	0.709	0.000	0.499	0.000	0.000	0.738	0.996
nuoE	petB	2264378	2263998	SO_1018	SO_0609	0.000	0.000	0.000	0.000	0.000	0.000	0.900	0.085	0.902
omcA	SO_0479	2265052	2263877	SO_1779	SO_0479	0.000	0.000	0.476	0.000	0.000	0.000	0.000	0.105	0.499
SO_4118	ldhA	2267159	2264332	SO_4118	SO_0968	0.000	0.000	0.000	0.000	0.112	0.000	0.000	0.388	0.420
SO_3496	SO_0401	2266615	2263805	SO_3496	SO_0401	0.000	0.000	0.000	0.000	0.000	0.000	0.900	0.000	0.899
SO_4511	hydB	2267520	2266989	SO_4511	SO_3921	0.119	0.000	0.000	0.000	0.000	0.000	0.900	0.103	0.910
sdhB	nuoC	2265188	2264379	SO_1929	SO_1019	0.086	0.000	0.000	0.000	0.640	0.000	0.000	0.076	0.654
cydB	nuoH	2266426	2264374	SO_3285	SO_1015	0.000	0.000	0.000	0.000	0.000	0.000	0.900	0.058	0.899
SO_3526	pilE	2266642	2266640	SO_3526	SO_3524	0.881	0.000	0.193	0.000	0.000	0.000	0.000	0.088	0.898
aldA	SO_4469	2267494	2267483	SO_4480	SO_4469	0.208	0.004	0.000	0.000	0.000	0.000	0.900	0.056	0.915
SO_4159	SO_2095	2267194	2265334	SO_4159	SO_2095	0.000	0.000	0.750	0.000	0.000	0.000	0.000	0.000	0.750
SO_4414	SO_1571	2267435	2264879	SO_4414	SO_1571	0.000	0.000	0.735	0.000	0.000	0.000	0.000	0.000	0.735
nuoN	SO_0988	2264367	2264349	SO_1009	SO_0988	0.527	0.000	0.000	0.000	0.382	0.000	0.000	0.076	0.692
fdnI	fdnH	2263530	2263529	SO_0103	SO_0102	0.927	0.315	0.766	0.000	0.382	0.516	0.000	0.617	0.998
SO_4048	SO_2930	2267101	2266084	SO_4048	SO_2930	0.000	0.000	0.000	0.000	0.000	0.000	0.000	0.436	0.435
nuoC	frdC	2264379	2263800	SO_1019	SO_0396	0.086	0.000	0.000	0.000	0.496	0.000	0.000	0.051	0.508
SO_2417	SO_0988	2265616	2264349	SO_2417	SO_0988	0.000	0.000	0.000	0.000	0.076	0.310	0.000	0.188	0.411
nqrC-2	nqrA-1	2264454	2264268	SO_1105	SO_0902	0.472	0.000	0.766	0.000	0.000	0.000	0.000	0.592	0.942
SO_3520	SO_0853	2266636	2264221	SO_3520	SO_0853	0.000	0.000	0.539	0.000	0.000	0.000	0.000	0.000	0.539
proA	argC	2264469	2263686	SO_1122	SO_0275	0.315	0.000	0.294	0.000	0.000	0.000	0.000	0.130	0.521
SO_4511	fdhB-1	2267520	2267519	SO_4511	SO_4510	0.821	0.000	0.763	0.000	0.000	0.192	0.000	0.076	0.960
SO_4515	fdhB-1	2267524	2267519	SO_4515	SO_4510	0.526	0.001	0.764	0.000	0.000	0.192	0.000	0.076	0.896
SO_4511	sfcA	2267520	2266928	SO_4511	SO_3855	0.000	0.000	0.000	0.000	0.000	0.000	0.800	0.000	0.800
SO_1520	SO_1518	2264836	2264834	SO_1520	SO_1518	0.893	0.000	0.766	0.000	0.000	0.000	0.000	0.000	0.972
pilD	SO_0285	2263818	2263696	SO_0414	SO_0285	0.216	0.000	0.214	0.000	0.000	0.000	0.000	0.592	0.713
SO_4606	nuoC	2267604	2264379	SO_4606	SO_1019	0.000	0.000	0.000	0.000	0.186	0.000	0.000	0.592	0.645
cyoE	nrfF	2267612	2263875	SO_4614	SO_0477	0.000	0.000	0.000	0.000	0.000	0.000	0.000	0.460	0.460
SO_1622	SO_0471	2264918	2263870	SO_1622	SO_0471	0.308	0.000	0.000	0.000	0.000	0.000	0.000	0.290	0.476
dsbD	trxC	2264079	2263853	SO_0696	SO_0452	0.060	0.000	0.343	0.000	0.000	0.193	0.000	0.259	0.552
zwf	gnd	2265684	2265164	SO_2489	SO_1902	0.579	0.000	0.723	0.000	0.144	0.000	0.000	0.543	0.944
etfA	SO_2395	2266290	2265596	SO_3144	SO_2395	0.431	0.002	0.198	0.000	0.080	0.192	0.000	0.161	0.631
nrdB	nuoM	2265615	2264368	SO_2416	SO_1010	0.272	0.000	0.000	0.000	0.000	0.000	0.000	0.389	0.525
ccoP	torA	2265566	2264571	SO_2361	SO_1232	0.000	0.000	0.000	0.000	0.000	0.000	0.000	0.464	0.452
SO_1622	SO_1520	2264918	2264836	SO_1622	SO_1520	0.000	0.000	0.000	0.000	0.000	0.000	0.000	0.611	0.611
hemN	ccoO	2267723	2265568	SO_4730	SO_2363	0.459	0.000	0.000	0.000	0.000	0.000	0.000	0.178	0.515
nuoJ	nuoK	2264372	2264371	SO_1013	SO_1012	0.925	0.573	0.372	0.000	0.500	0.518	0.000	0.280	0.994
SO_4508	SO_0988	2267517	2264349	SO_4508	SO_0988	0.000	0.000	0.641	0.000	0.000	0.000	0.000	0.000	0.641
ivd	mmsA	2265160	2264971	SO_1897	SO_1678	0.388	0.000	0.000	0.000	0.000	0.000	0.000	0.242	0.505
SO_4572	SO_4520	2267572	2267527	SO_4572	SO_4520	0.000	0.000	0.000	0.000	0.000	0.000	0.000	0.461	0.461
cydB	nuoE	2266426	2264378	SO_3285	SO_1018	0.000	0.000	0.000	0.000	0.000	0.000	0.900	0.073	0.901
SO_4511	SO_4504	2267520	2267513	SO_4511	SO_4504	0.329	0.000	0.714	0.000	0.000	0.000	0.000	0.000	0.791
SO_3058	sucA	2266205	2265189	SO_3058	SO_1930	0.213	0.000	0.000	0.000	0.262	0.000	0.000	0.096	0.402
SO_4606	petB	2267604	2263998	SO_4606	SO_0609	0.524	0.000	0.765	0.000	0.381	0.512	0.969	0.482	0.999
SO_4153	SO_2454	2267190	2265653	SO_4153	SO_2454	0.000	0.000	0.766	0.927	0.000	0.000	0.900	0.000	0.905
SO_4508	omcB	2267517	2265051	SO_4508	SO_1778	0.000	0.000	0.537	0.000	0.000	0.000	0.000	0.000	0.537
SO_3922	hyaB	2266990	2265337	SO_3922	SO_2098	0.222	0.000	0.000	0.000	0.000	0.000	0.000	0.290	0.410
fadI	fadJ	2266233	2266232	SO_3089	SO_3088	0.925	0.000	0.765	0.000	0.378	0.416	0.971	0.388	0.999
SO_2341	sdhC	2265548	2265185	SO_2341	SO_1927	0.348	0.000	0.000	0.000	0.376	0.000	0.000	0.390	0.718
SO_4513	hypA	2267522	2265328	SO_4513	SO_2089	0.000	0.000	0.000	0.000	0.000	0.000	0.000	0.613	0.613
sucA	SO_0978	2265189	2264341	SO_1930	SO_0978	0.000	0.000	0.198	0.000	0.383	0.000	0.000	0.000	0.472
SO_1963	SO_1962	2265220	2265219	SO_1963	SO_1962	0.774	0.000	0.739	0.000	0.381	0.000	0.969	0.227	0.998
SO_3925	hydB	2266993	2266989	SO_3925	SO_3921	0.700	0.000	0.766	0.000	0.000	0.000	0.000	0.498	0.959
nuoA	nuoI	2264381	2264373	SO_1021	SO_1014	0.715	0.000	0.000	0.000	0.380	0.000	0.707	0.286	0.954
pilE	SO_0283	2266640	2263694	SO_3524	SO_0283	0.000	0.000	0.286	0.000	0.000	0.000	0.000	0.259	0.435
torA	napB	2264571	2264213	SO_1232	SO_0845	0.192	0.000	0.155	0.000	0.000	0.304	0.000	0.065	0.461
SO_3527	SO_3523	2266643	2266639	SO_3527	SO_3523	0.786	0.000	0.000	0.000	0.000	0.000	0.000	0.000	0.786
fdhB-1	SO_4506	2267519	2267515	SO_4510	SO_4506	0.637	0.000	0.766	0.499	0.000	0.000	0.000	0.000	0.768
SO_4512	omcA	2267521	2265052	SO_4512	SO_1779	0.000	0.000	0.486	0.000	0.000	0.000	0.000	0.000	0.486
SO_0284	SO_0281	2263695	2263692	SO_0284	SO_0281	0.918	0.000	0.766	0.000	0.000	0.000	0.000	0.244	0.983
SO_4404	nrfA	2267426	2267040	SO_4404	SO_3980	0.118	0.000	0.574	0.000	0.000	0.000	0.000	0.090	0.610
SO_0988	mdh	2264349	2264146	SO_0988	SO_0770	0.000	0.000	0.000	0.000	0.114	0.192	0.800	0.056	0.836
nrfG	nrfF	2263880	2263875	SO_0482	SO_0477	0.357	0.098	0.570	0.000	0.000	0.000	0.000	0.619	0.884
cyoE	hemH1	2267612	2265268	SO_4614	SO_2019	0.059	0.000	0.000	0.000	0.000	0.000	0.900	0.388	0.934
SO_4511	hoxK	2267520	2265338	SO_4511	SO_2099	0.220	0.000	0.000	0.000	0.000	0.000	0.000	0.290	0.409
hemA	hemH1	2266910	2265268	SO_3834	SO_2019	0.400	0.000	0.000	0.000	0.000	0.000	0.000	0.390	0.609
SO_4359	SO_1427	2267385	2264754	SO_4359	SO_1427	0.341	0.000	0.474	0.000	0.000	0.000	0.000	0.284	0.717
fdhB-1	SO_4507	2267519	2267516	SO_4510	SO_4507	0.655	0.000	0.765	0.000	0.000	0.000	0.000	0.000	0.911
icd	sucB	2265812	2265190	SO_2629	SO_1931	0.000	0.000	0.000	0.000	0.000	0.000	0.900	0.117	0.905
SO_4360	nrfA	2267386	2267040	SO_4360	SO_3980	0.251	0.000	0.245	0.000	0.191	0.000	0.000	0.216	0.564
nuoC	nuoM	2264379	2264368	SO_1019	SO_1010	0.762	0.000	0.759	0.000	0.675	0.733	0.730	0.213	0.998
SO_4508	SO_1428	2267517	2264755	SO_4508	SO_1428	0.000	0.000	0.480	0.000	0.000	0.000	0.000	0.103	0.502
sucA	sdhC	2265189	2265185	SO_1930	SO_1927	0.737	0.000	0.000	0.000	0.680	0.000	0.000	0.548	0.955
hemA	SO_1355	2266910	2264686	SO_3834	SO_1355	0.475	0.000	0.000	0.000	0.000	0.000	0.000	0.000	0.475
SO_3049	SO_3048	2266196	2266195	SO_3049	SO_3048	0.928	0.013	0.766	0.000	0.000	0.000	0.000	0.644	0.993
hemH2	hemF	2266481	2263468	SO_3348	SO_0038	0.204	0.000	0.317	0.000	0.074	0.000	0.000	0.390	0.627
hypD	hypE	2265330	2265329	SO_2091	SO_2090	0.928	0.000	0.766	0.000	0.112	0.632	0.000	0.738	0.998
SO_3301	petC	2266439	2263999	SO_3301	SO_0610	0.000	0.000	0.000	0.000	0.260	0.000	0.459	0.056	0.573
SO_4484	SO_2727	2267498	2265906	SO_4484	SO_2727	0.000	0.000	0.000	0.000	0.000	0.000	0.000	0.467	0.467
guaB	gapA-1	2266432	2263932	SO_3293	SO_0538	0.000	0.000	0.000	0.000	0.000	0.076	0.000	0.518	0.525
dapB	proA	2264485	2264469	SO_1140	SO_1122	0.208	0.000	0.000	0.000	0.000	0.000	0.000	0.487	0.566
sdhC	frdA	2265185	2263802	SO_1927	SO_0398	0.388	0.000	0.000	0.000	0.376	0.420	0.000	0.291	0.805
nuoE	nuoL	2264378	2264370	SO_1018	SO_1011	0.834	0.000	0.000	0.000	0.393	0.000	0.707	0.229	0.971
hoxK	fdnH	2265338	2263529	SO_2099	SO_0102	0.475	0.000	0.000	0.000	0.000	0.000	0.000	0.135	0.505
SO_3774	ccmH	2266856	2263681	SO_3774	SO_0268	0.000	0.000	0.505	0.000	0.000	0.000	0.000	0.000	0.505
hemA	ccmC	2266910	2263674	SO_3834	SO_0261	0.384	0.000	0.000	0.000	0.000	0.000	0.000	0.102	0.410
SO_2588	SO_1563	2265772	2264873	SO_2588	SO_1563	0.172	0.000	0.000	0.000	0.112	0.310	0.000	0.052	0.422
SO_4404	SO_0988	2267426	2264349	SO_4404	SO_0988	0.308	0.000	0.195	0.000	0.000	0.000	0.000	0.191	0.486
SO_4159	SO_0180	2267194	2263596	SO_4159	SO_0180	0.000	0.000	0.694	0.000	0.000	0.000	0.000	0.000	0.694
SO_3720	hemH2	2266810	2266481	SO_3720	SO_3348	0.000	0.000	0.000	0.000	0.000	0.000	0.900	0.132	0.907
SO_2341	SO_1518	2265548	2264834	SO_2341	SO_1518	0.052	0.000	0.000	0.000	0.000	0.000	0.000	0.460	0.460
SO_4469	SO_3496	2267483	2266615	SO_4469	SO_3496	0.208	0.005	0.000	0.000	0.000	0.000	0.900	0.056	0.915
SO_0717	petC	2264098	2263999	SO_0717	SO_0610	0.087	0.000	0.499	0.000	0.000	0.000	0.000	0.080	0.520
SO_3926	lpdA	2266994	2263830	SO_3926	SO_0426	0.000	0.000	0.000	0.000	0.000	0.000	0.000	0.610	0.609
SO_4118	sdhC	2267159	2265185	SO_4118	SO_1927	0.393	0.000	0.000	0.000	0.098	0.000	0.000	0.084	0.430
psrB	dmaA-1	2267112	2264756	SO_4061	SO_1429	0.340	0.000	0.000	0.000	0.000	0.192	0.000	0.056	0.431
nrfA	napA	2267040	2264216	SO_3980	SO_0848	0.124	0.000	0.000	0.000	0.000	0.000	0.900	0.614	0.961
nqrF-2	nqrA-2	2264457	2264452	SO_1108	SO_1103	0.839	0.000	0.766	0.000	0.000	0.000	0.000	0.221	0.966
exbB1	tonB1	2266765	2266764	SO_3671	SO_3670	0.798	0.000	0.543	0.000	0.064	0.000	0.000	0.695	0.966
SO_3525	pilD	2266641	2263818	SO_3525	SO_0414	0.092	0.000	0.000	0.000	0.000	0.000	0.000	0.388	0.407
SO_4607	sdhB	2267605	2265188	SO_4607	SO_1929	0.000	0.000	0.000	0.000	0.680	0.000	0.000	0.095	0.685
rnfG	SO_2330	2265705	2265538	SO_2512	SO_2330	0.078	0.000	0.000	0.000	0.000	0.000	0.000	0.523	0.530
nuoI	SO_0988	2264373	2264349	SO_1014	SO_0988	0.575	0.000	0.000	0.000	0.383	0.512	0.683	0.076	0.951
SO_3719	mtrB	2266809	2265049	SO_3719	SO_1776	0.000	0.000	0.446	0.000	0.000	0.000	0.000	0.000	0.446
SO_2341	SO_2340	2265548	2265547	SO_2341	SO_2340	0.908	0.009	0.764	0.000	0.319	0.420	0.969	0.390	0.999
cydB	nuoA	2266426	2264381	SO_3285	SO_1021	0.000	0.000	0.000	0.000	0.000	0.000	0.900	0.057	0.899
SO_1414	SO_0404	2264743	2263808	SO_1414	SO_0404	0.000	0.000	0.717	0.000	0.000	0.000	0.000	0.000	0.717
nuoF	nuoI	2264376	2264373	SO_1017	SO_1014	0.853	0.073	0.668	0.000	0.720	0.533	0.707	0.286	0.998
SO_4511	SO_4507	2267520	2267516	SO_4511	SO_4507	0.644	0.000	0.766	0.000	0.000	0.000	0.000	0.000	0.909
gor	SO_2341	2267696	2265548	SO_4702	SO_2341	0.329	0.038	0.000	0.000	0.336	0.416	0.459	0.246	0.863
omcA	torE	2265052	2264573	SO_1779	SO_1234	0.000	0.000	0.487	0.000	0.000	0.000	0.000	0.000	0.487
torC	napG	2264572	2264215	SO_1233	SO_0847	0.394	0.000	0.000	0.000	0.000	0.000	0.000	0.074	0.401
psrB	nrfD	2267112	2263882	SO_4061	SO_0484	0.172	0.076	0.746	0.000	0.000	0.000	0.000	0.000	0.779
nuoG	nuoN	2264375	2264367	SO_1016	SO_1009	0.784	0.000	0.238	0.000	0.673	0.000	0.000	0.271	0.951
fdhE	fdnG	2263531	2263528	SO_0104	SO_0101	0.917	0.000	0.744	0.000	0.000	0.448	0.000	0.289	0.989
SO_0852	SO_0850	2264220	2264218	SO_0852	SO_0850	0.804	0.000	0.000	0.000	0.000	0.000	0.000	0.000	0.804
napG	ccmE	2264215	2263672	SO_0847	SO_0259	0.288	0.000	0.000	0.000	0.000	0.000	0.000	0.289	0.448
rnfE	nqrE-1	2265706	2264272	SO_2513	SO_0906	0.132	0.000	0.766	0.695	0.000	0.000	0.000	0.388	0.401
ribE-2	ribH	2266589	2266587	SO_3468	SO_3466	0.747	0.470	0.766	0.000	0.000	0.052	0.900	0.661	0.998
SO_2727	mtrA	2265906	2265050	SO_2727	SO_1777	0.000	0.100	0.519	0.000	0.000	0.000	0.000	0.209	0.610
SO_2357	SO_2341	2265562	2265548	SO_2357	SO_2341	0.000	0.000	0.000	0.000	0.000	0.000	0.000	0.436	0.435
nuoE	nuoF	2264378	2264376	SO_1018	SO_1017	0.926	0.846	0.766	0.000	0.721	0.660	0.707	0.288	0.999
SO_4118	katB	2267159	2264424	SO_4118	SO_1070	0.112	0.000	0.000	0.000	0.000	0.000	0.000	0.390	0.422
SO_4504	SO_4359	2267513	2267385	SO_4504	SO_4359	0.000	0.000	0.545	0.000	0.000	0.000	0.000	0.000	0.545
SO_4509	napB	2267518	2264213	SO_4509	SO_0845	0.192	0.000	0.000	0.000	0.000	0.304	0.000	0.000	0.401
sucA	mdh	2265189	2264146	SO_1930	SO_0770	0.302	0.000	0.000	0.000	0.335	0.000	0.000	0.332	0.639
SO_2341	sdhA	2265548	2265187	SO_2341	SO_1928	0.296	0.000	0.000	0.000	0.190	0.000	0.000	0.104	0.419
SO_3528	SO_3526	2266644	2266642	SO_3528	SO_3526	0.760	0.000	0.624	0.000	0.000	0.000	0.000	0.000	0.901
SO_4520	fadI	2267527	2266233	SO_4520	SO_3089	0.000	0.000	0.000	0.000	0.000	0.000	0.800	0.076	0.802
SO_4513	ccmH	2267522	2263681	SO_4513	SO_0268	0.000	0.000	0.410	0.000	0.000	0.000	0.000	0.000	0.410
nqrE-1	nqrD-1	2264272	2264271	SO_0906	SO_0905	0.907	0.000	0.766	0.562	0.000	0.000	0.000	0.413	0.947
nqrC-2	nqrE-1	2264454	2264272	SO_1105	SO_0906	0.472	0.000	0.543	0.000	0.000	0.000	0.000	0.390	0.832
SO_4520	SO_0027	2267527	2263457	SO_4520	SO_0027	0.000	0.000	0.000	0.000	0.000	0.000	0.900	0.000	0.899
SO_3925	SO_3924	2266993	2266992	SO_3925	SO_3924	0.883	0.000	0.000	0.000	0.000	0.000	0.000	0.736	0.966
SO_1413	SO_0479	2264742	2263877	SO_1413	SO_0479	0.000	0.000	0.498	0.000	0.000	0.000	0.000	0.000	0.498
SO_3627	SO_1414	2266728	2264743	SO_3627	SO_1414	0.000	0.000	0.759	0.000	0.000	0.000	0.000	0.000	0.759
SO_0717	SO_0714	2264098	2264095	SO_0717	SO_0714	0.865	0.232	0.766	0.741	0.000	0.000	0.000	0.432	0.920
SO_1414	SO_1413	2264743	2264742	SO_1414	SO_1413	0.864	0.001	0.763	0.000	0.000	0.000	0.000	0.000	0.965
SO_3923	hydA	2266991	2266988	SO_3923	SO_3920	0.714	0.000	0.764	0.000	0.000	0.000	0.000	0.220	0.938
rnfE	rnfG	2265706	2265705	SO_2513	SO_2512	0.929	0.000	0.766	0.000	0.383	0.000	0.000	0.616	0.995
ispH	dapB	2266645	2264485	SO_3529	SO_1140	0.540	0.000	0.000	0.000	0.000	0.000	0.000	0.176	0.595
hypE	petB	2265329	2263998	SO_2090	SO_0609	0.000	0.000	0.000	0.000	0.000	0.000	0.000	0.522	0.522
SO_3528	pilE	2266644	2266640	SO_3528	SO_3524	0.780	0.000	0.320	0.000	0.000	0.000	0.000	0.000	0.836
ilvC	leuB	2267375	2267265	SO_4349	SO_4235	0.562	0.000	0.203	0.000	0.377	0.000	0.000	0.290	0.812
dsbE	ccmD	2263680	2263673	SO_0267	SO_0260	0.535	0.000	0.226	0.000	0.000	0.000	0.000	0.246	0.691
cyaY	hemH2	2267340	2266481	SO_4311	SO_3348	0.000	0.000	0.000	0.000	0.000	0.507	0.000	0.522	0.749
SO_3922	fdnH	2266990	2263529	SO_3922	SO_0102	0.487	0.016	0.674	0.000	0.272	0.516	0.000	0.000	0.928
SO_4484	SO_4483	2267498	2267497	SO_4484	SO_4483	0.829	0.064	0.730	0.000	0.000	0.000	0.000	0.617	0.979
SO_4506	SO_1431	2267515	2264758	SO_4506	SO_1431	0.174	0.000	0.523	0.000	0.000	0.000	0.000	0.056	0.579
fdhB-2	mdh	2267523	2264146	SO_4514	SO_0770	0.000	0.000	0.000	0.000	0.000	0.000	0.800	0.000	0.800
pilU	SO_0281	2266483	2263692	SO_3350	SO_0281	0.368	0.000	0.623	0.000	0.000	0.000	0.000	0.341	0.821
SO_4515	SO_4512	2267524	2267521	SO_4515	SO_4512	0.531	0.000	0.176	0.000	0.000	0.000	0.000	0.000	0.578
ccpA	katG2	2265409	2264103	SO_2178	SO_0725	0.410	0.000	0.000	0.000	0.000	0.000	0.000	0.219	0.508
SO_2095	SO_1781	2265334	2265054	SO_2095	SO_1781	0.000	0.000	0.725	0.000	0.000	0.000	0.000	0.000	0.725
napA	ccmB	2264216	2263675	SO_0848	SO_0262	0.432	0.000	0.000	0.000	0.000	0.000	0.000	0.069	0.436
dmsB-1	torD	2264757	2264570	SO_1430	SO_1231	0.181	0.000	0.334	0.000	0.000	0.000	0.000	0.128	0.458
SO_3301	sdhB	2266439	2265188	SO_3301	SO_1929	0.259	0.000	0.000	0.000	0.319	0.281	0.459	0.000	0.762
pyrD	hemF	2265776	2263468	SO_2592	SO_0038	0.367	0.000	0.000	0.000	0.185	0.000	0.000	0.000	0.449
fdhB-1	sfcA	2267519	2266928	SO_4510	SO_3855	0.000	0.000	0.000	0.000	0.000	0.000	0.800	0.000	0.800
SO_2096	hypE	2265335	2265329	SO_2096	SO_2090	0.593	0.000	0.267	0.000	0.000	0.000	0.000	0.089	0.683
SO_3496	proA	2266615	2264469	SO_3496	SO_1122	0.000	0.000	0.000	0.000	0.000	0.000	0.000	0.460	0.460
ifcA-1	fdrC	2264750	2263801	SO_1421	SO_0397	0.239	0.000	0.000	0.000	0.261	0.197	0.800	0.000	0.890
SO_4515	fdnG	2267524	2263528	SO_4515	SO_0101	0.339	0.000	0.000	0.000	0.000	0.054	0.000	0.288	0.497
SO_1413	nrfD	2264742	2263882	SO_1413	SO_0484	0.000	0.000	0.421	0.000	0.000	0.000	0.000	0.000	0.421
SO_4520	SO_0479	2267527	2263877	SO_4520	SO_0479	0.000	0.000	0.682	0.000	0.000	0.000	0.000	0.000	0.682
SO_4360	SO_0480	2267386	2263878	SO_4360	SO_0480	0.000	0.188	0.427	0.000	0.000	0.000	0.000	0.000	0.503
nuoG	fdhD	2264375	2263534	SO_1016	SO_0107	0.424	0.000	0.377	0.000	0.000	0.000	0.000	0.259	0.697
nrfG	SO_0481	2263880	2263879	SO_0482	SO_0481	0.594	0.000	0.000	0.000	0.000	0.000	0.000	0.000	0.594
thrA	argC	2266540	2263686	SO_3415	SO_0275	0.306	0.000	0.000	0.000	0.080	0.000	0.000	0.192	0.412
dsbE	ccmF-1	2263680	2263679	SO_0267	SO_0266	0.906	0.375	0.759	0.000	0.000	0.000	0.000	0.738	0.995
SO_3715	SO_2454	2266805	2265653	SO_3715	SO_2454	0.140	0.000	0.000	0.000	0.000	0.000	0.900	0.094	0.911
nuoB	nuoI	2264380	2264373	SO_1020	SO_1014	0.772	0.469	0.742	0.000	0.584	0.656	0.707	0.258	0.998
zwf	gapA-2	2265684	2265551	SO_2489	SO_2345	0.234	0.000	0.000	0.000	0.000	0.000	0.000	0.465	0.562
ftsH	hslO	2264540	2263580	SO_1197	SO_0163	0.496	0.000	0.000	0.000	0.185	0.000	0.000	0.000	0.562
SO_3058	petA	2266205	2263997	SO_3058	SO_0608	0.000	0.000	0.000	0.000	0.264	0.000	0.459	0.059	0.575
trxB	ahpC	2265517	2264322	SO_2303	SO_0958	0.469	0.000	0.000	0.000	0.076	0.280	0.707	0.290	0.905
SO_2726	hoxK	2265905	2265338	SO_2726	SO_2099	0.000	0.000	0.647	0.000	0.000	0.000	0.000	0.000	0.647
SO_4520	SO_4504	2267527	2267513	SO_4520	SO_4504	0.000	0.000	0.412	0.000	0.000	0.000	0.000	0.000	0.412
ccoQ	petA	2265567	2263997	SO_2362	SO_0608	0.000	0.000	0.000	0.000	0.000	0.000	0.900	0.000	0.899
trxB	SO_0536	2265517	2263931	SO_2303	SO_0536	0.178	0.000	0.000	0.000	0.000	0.305	0.000	0.188	0.472
mmsB	SO_1251	2264975	2264587	SO_1682	SO_1251	0.000	0.000	0.000	0.000	0.000	0.000	0.000	0.592	0.591
SO_2341	SO_1683	2265548	2264976	SO_2341	SO_1683	0.062	0.000	0.000	0.000	0.000	0.000	0.000	0.616	0.615
exbD1	SO_0449	2266766	2263850	SO_3672	SO_0449	0.000	0.000	0.387	0.000	0.000	0.000	0.000	0.146	0.441
etfB	petC	2266291	2263999	SO_3145	SO_0610	0.000	0.000	0.000	0.000	0.185	0.000	0.707	0.128	0.763
nrdG	queF	2265998	2264906	SO_2833	SO_1608	0.385	0.000	0.000	0.000	0.000	0.000	0.000	0.388	0.598
SO_3496	adhE	2266615	2265374	SO_3496	SO_2136	0.105	0.000	0.000	0.398	0.000	0.000	0.900	0.151	0.909
SO_0269	ccmE	2263682	2263672	SO_0269	SO_0259	0.342	0.000	0.000	0.000	0.000	0.000	0.000	0.466	0.625
SO_3926	SO_3925	2266994	2266993	SO_3926	SO_3925	0.855	0.587	0.766	0.000	0.000	0.000	0.000	0.731	0.995
nrfG	SO_0480	2263880	2263878	SO_0482	SO_0480	0.424	0.000	0.000	0.000	0.000	0.000	0.000	0.000	0.424
SO_0988	napG	2264349	2264215	SO_0988	SO_0847	0.420	0.000	0.000	0.000	0.079	0.000	0.000	0.076	0.439
nqrB-2	nqrA-2	2264453	2264452	SO_1104	SO_1103	0.925	0.000	0.766	0.000	0.000	0.000	0.000	0.000	0.981
frdB	frdA	2263803	2263802	SO_0399	SO_0398	0.915	0.000	0.766	0.000	0.337	0.416	0.887	0.209	0.999
SO_4507	torA	2267516	2264571	SO_4507	SO_1232	0.156	0.001	0.000	0.000	0.000	0.529	0.000	0.276	0.673
SO_3528	SO_3520	2266644	2266636	SO_3528	SO_3520	0.000	0.000	0.586	0.000	0.000	0.000	0.000	0.000	0.586
fabG-2	SO_0772	2267407	2264148	SO_4382	SO_0772	0.000	0.000	0.732	0.000	0.000	0.000	0.000	0.000	0.732
SO_2603	SO_2588	2265787	2265772	SO_2603	SO_2588	0.123	0.000	0.000	0.000	0.000	0.519	0.000	0.391	0.707
psrA	torC	2267113	2264572	SO_4062	SO_1233	0.345	0.000	0.000	0.000	0.187	0.344	0.000	0.619	0.838
cymA	torA	2267591	2264571	SO_4591	SO_1232	0.491	0.000	0.000	0.000	0.271	0.505	0.000	0.540	0.895
SO_0416	pilD	2263820	2263818	SO_0416	SO_0414	0.622	0.000	0.699	0.000	0.000	0.000	0.000	0.000	0.876
SO_4509	SO_3922	2267518	2266990	SO_4509	SO_3922	0.371	0.000	0.000	0.000	0.260	0.308	0.000	0.461	0.789
nuoI	nuoM	2264373	2264368	SO_1014	SO_1010	0.810	0.000	0.000	0.000	0.640	0.000	0.708	0.286	0.982
hypC	hypA	2265331	2265328	SO_2092	SO_2089	0.833	0.000	0.000	0.000	0.261	0.000	0.000	0.246	0.892
hcp	tyrA	2264694	2264693	SO_1363	SO_1362	0.480	0.000	0.000	0.000	0.000	0.000	0.000	0.000	0.472
mtrF	SO_1419	2265053	2264748	SO_1780	SO_1419	0.000	0.000	0.664	0.000	0.000	0.000	0.000	0.000	0.664
SO_0054	aroE	2263484	2263470	SO_0054	SO_0040	0.180	0.000	0.000	0.000	0.000	0.000	0.000	0.615	0.663
ccoQ	petB	2265567	2263998	SO_2362	SO_0609	0.000	0.000	0.000	0.000	0.000	0.000	0.900	0.105	0.904
nqrF-2	nqrE-1	2264457	2264272	SO_1108	SO_0906	0.513	0.000	0.695	0.000	0.000	0.000	0.000	0.413	0.900
SO_3774	SO_1997	2266856	2265248	SO_3774	SO_1997	0.000	0.000	0.000	0.000	0.000	0.000	0.000	0.480	0.480
tonB1	SO_3667	2266764	2266761	SO_3670	SO_3667	0.423	0.000	0.258	0.000	0.000	0.000	0.000	0.225	0.614
psrA	psrC	2267113	2267111	SO_4062	SO_4060	0.883	0.000	0.279	0.000	0.000	0.000	0.000	0.237	0.925
mtrD	mtrB	2265055	2265049	SO_1782	SO_1776	0.449	0.000	0.762	0.000	0.000	0.000	0.000	0.664	0.948
SO_4513	SO_3922	2267522	2266990	SO_4513	SO_3922	0.371	0.000	0.000	0.000	0.260	0.308	0.000	0.380	0.757
cydB	nuoM	2266426	2264368	SO_3285	SO_1010	0.000	0.000	0.000	0.000	0.000	0.000	0.900	0.057	0.899
SO_4606	ccoP	2267604	2265566	SO_4606	SO_2361	0.171	0.000	0.000	0.000	0.000	0.196	0.000	0.230	0.416
pilT	aroE	2266484	2263470	SO_3351	SO_0040	0.406	0.000	0.000	0.000	0.000	0.000	0.000	0.090	0.423
hypB	hypE	2265332	2265329	SO_2093	SO_2090	0.839	0.000	0.745	0.000	0.113	0.000	0.000	0.243	0.965
SO_4047	SO_0479	2267100	2263877	SO_4047	SO_0479	0.000	0.000	0.000	0.000	0.000	0.000	0.000	0.541	0.540
katB	mdh	2264424	2264146	SO_1070	SO_0770	0.000	0.000	0.000	0.000	0.112	0.000	0.000	0.390	0.422
ndh	petC	2266633	2263999	SO_3517	SO_0610	0.000	0.000	0.000	0.000	0.258	0.000	0.900	0.128	0.926
SO_2593	sucA	2265777	2265189	SO_2593	SO_1930	0.000	0.000	0.000	0.000	0.000	0.000	0.800	0.089	0.805
SO_0054	gpsA	2263484	2263483	SO_0054	SO_0053	0.621	0.000	0.000	0.000	0.000	0.000	0.000	0.618	0.842
ccoQ	SO_2359	2265567	2265564	SO_2362	SO_2359	0.620	0.000	0.000	0.000	0.000	0.000	0.000	0.000	0.612
SO_2095	hypC	2265334	2265331	SO_2095	SO_2092	0.588	0.000	0.000	0.000	0.000	0.000	0.000	0.000	0.578
scyA	ccmD	2263677	2263673	SO_0264	SO_0260	0.385	0.000	0.000	0.000	0.000	0.000	0.000	0.465	0.640
aldA	SO_2477	2267494	2265672	SO_4480	SO_2477	0.105	0.000	0.000	0.000	0.000	0.000	0.900	0.077	0.906
cysJ	SO_2330	2266824	2265538	SO_3738	SO_2330	0.052	0.000	0.000	0.000	0.184	0.416	0.000	0.190	0.561
mshC	mshD	2267145	2267144	SO_4104	SO_4103	0.911	0.000	0.746	0.000	0.000	0.000	0.000	0.000	0.975
gor	SO_3349	2267696	2266482	SO_4702	SO_3349	0.152	0.000	0.000	0.000	0.000	0.000	0.900	0.662	0.967
SO_4362	torD	2267388	2264570	SO_4362	SO_1231	0.000	0.000	0.765	0.559	0.000	0.000	0.000	0.200	0.407
hyaB	hypB	2265337	2265332	SO_2098	SO_2093	0.670	0.000	0.664	0.000	0.000	0.000	0.000	0.336	0.914
guaB	folD	2266432	2265064	SO_3293	SO_1792	0.276	0.000	0.000	0.000	0.155	0.000	0.000	0.276	0.496
hydC	hypE	2265336	2265329	SO_2097	SO_2090	0.606	0.000	0.000	0.000	0.000	0.000	0.000	0.076	0.603
dsbD	ccmH	2264079	2263681	SO_0696	SO_0268	0.000	0.000	0.000	0.000	0.000	0.000	0.000	0.426	0.412
SO_3263	SO_0510	2266407	2263907	SO_3263	SO_0510	0.000	0.001	0.683	0.000	0.000	0.192	0.000	0.000	0.726
folA	ribF	2266745	2266649	SO_3646	SO_3533	0.447	0.000	0.000	0.000	0.000	0.000	0.000	0.154	0.501
nuoB	SO_0988	2264380	2264349	SO_1020	SO_0988	0.590	0.000	0.000	0.000	0.271	0.448	0.682	0.176	0.944
mtrD	SO_1659	2265055	2264954	SO_1782	SO_1659	0.154	0.000	0.704	0.388	0.000	0.000	0.000	0.000	0.508
napF	hcp	2264957	2264694	SO_1663	SO_1363	0.060	0.000	0.000	0.000	0.000	0.000	0.000	0.620	0.619
SO_0285	SO_0281	2263696	2263692	SO_0285	SO_0281	0.890	0.000	0.698	0.000	0.000	0.000	0.000	0.388	0.976
SO_4615	SO_4613	2267613	2267611	SO_4615	SO_4613	0.828	0.000	0.000	0.000	0.144	0.356	0.000	0.131	0.898
napF	napH	2264957	2264214	SO_1663	SO_0846	0.496	0.533	0.404	0.000	0.000	0.000	0.000	0.541	0.922
SO_4613	SO_4607	2267611	2267605	SO_4613	SO_4607	0.522	0.000	0.366	0.000	0.000	0.000	0.000	0.154	0.708
rnfE	nqrB-1	2265706	2264269	SO_2513	SO_0903	0.000	0.000	0.733	0.000	0.000	0.000	0.000	0.388	0.825
sucB	sdhB	2265190	2265188	SO_1931	SO_1929	0.704	0.000	0.000	0.000	0.720	0.000	0.000	0.176	0.920
SO_3300	SO_1414	2266438	2264743	SO_3300	SO_1414	0.224	0.002	0.605	0.000	0.000	0.000	0.000	0.000	0.673
icd	gabD	2265812	2264608	SO_2629	SO_1275	0.000	0.000	0.000	0.000	0.000	0.000	0.800	0.000	0.800
SO_2330	SO_1622	2265538	2264918	SO_2330	SO_1622	0.000	0.000	0.000	0.000	0.000	0.000	0.000	0.617	0.617
ndh	lpdA	2266633	2263830	SO_3517	SO_0426	0.063	0.000	0.000	0.000	0.067	0.000	0.000	0.434	0.436
pyrD	petB	2265776	2263998	SO_2592	SO_0609	0.090	0.000	0.000	0.000	0.000	0.000	0.000	0.388	0.406
nuoG	nuoH	2264375	2264374	SO_1016	SO_1015	0.929	0.000	0.000	0.000	0.673	0.000	0.683	0.367	0.994
hypA	fdhD	2265328	2263534	SO_2089	SO_0107	0.360	0.000	0.000	0.000	0.000	0.000	0.000	0.289	0.514
rnfB	nuoF	2265702	2264376	SO_2509	SO_1017	0.000	0.698	0.000	0.000	0.000	0.000	0.000	0.076	0.702
proC	adhC	2266486	2265297	SO_3354	SO_2054	0.108	0.000	0.000	0.000	0.000	0.000	0.000	0.523	0.546
SO_0853	SO_0283	2264221	2263694	SO_0853	SO_0283	0.000	0.000	0.522	0.000	0.000	0.000	0.000	0.115	0.548
fadJ	ivd	2266232	2265160	SO_3088	SO_1897	0.269	0.000	0.000	0.000	0.189	0.000	0.900	0.335	0.951
SO_1519	petA	2264835	2263997	SO_1519	SO_0608	0.000	0.000	0.000	0.000	0.000	0.000	0.000	0.520	0.520
SO_0476	ccmH	2263874	2263681	SO_0476	SO_0268	0.432	0.000	0.000	0.000	0.000	0.000	0.000	0.000	0.432
nrfA	SO_3830	2267040	2266906	SO_3980	SO_3830	0.000	0.000	0.523	0.000	0.000	0.000	0.000	0.000	0.523
ifcA-2	frdC	2267618	2263800	SO_4620	SO_0396	0.239	0.000	0.000	0.000	0.261	0.197	0.800	0.000	0.890
rnfG	nqrD-1	2265705	2264271	SO_2512	SO_0905	0.167	0.000	0.494	0.000	0.000	0.000	0.000	0.388	0.706
SO_4520	fadJ	2267527	2266232	SO_4520	SO_3088	0.000	0.000	0.000	0.000	0.000	0.000	0.900	0.000	0.899
cydB	sdhC	2266426	2265185	SO_3285	SO_1927	0.000	0.000	0.000	0.000	0.000	0.000	0.900	0.195	0.912
SO_0585	bfd	2263977	2263975	SO_0585	SO_0583	0.455	0.000	0.000	0.000	0.000	0.000	0.000	0.000	0.455
SO_3774	proC	2266856	2266486	SO_3774	SO_3354	0.356	0.000	0.000	0.000	0.000	0.000	0.900	0.388	0.955
SO_0850	napH	2264218	2264214	SO_0850	SO_0846	0.432	0.000	0.000	0.000	0.000	0.000	0.000	0.000	0.432
SO_0854	SO_0853	2264222	2264221	SO_0854	SO_0853	0.909	0.000	0.509	0.000	0.000	0.000	0.000	0.000	0.951
mtrF	SO_1427	2265053	2264754	SO_1780	SO_1427	0.300	0.000	0.718	0.386	0.000	0.000	0.000	0.205	0.638
SO_4606	nuoH	2267604	2264374	SO_4606	SO_1015	0.000	0.000	0.403	0.000	0.335	0.000	0.000	0.244	0.658
SO_1683	SO_0510	2264976	2263907	SO_1683	SO_0510	0.000	0.000	0.741	0.551	0.000	0.192	0.000	0.000	0.454
SO_2341	frdB	2265548	2263803	SO_2341	SO_0399	0.326	0.000	0.000	0.000	0.340	0.000	0.000	0.088	0.539
cysJ	mioC	2266824	2263431	SO_3738	SO_0001	0.052	0.000	0.766	0.710	0.184	0.416	0.000	0.190	0.618
SO_0284	SO_0282	2263695	2263693	SO_0284	SO_0282	0.918	0.000	0.766	0.000	0.000	0.000	0.000	0.244	0.983
fadJ	SO_2419	2266232	2265618	SO_3088	SO_2419	0.058	0.000	0.000	0.000	0.160	0.000	0.000	0.391	0.454
SO_4483	SO_3420	2267497	2266545	SO_4483	SO_3420	0.235	0.000	0.330	0.000	0.000	0.000	0.000	0.000	0.453
nuoC	nuoI	2264379	2264373	SO_1019	SO_1014	0.815	0.000	0.766	0.000	0.778	0.794	0.730	0.206	0.999
SO_4607	sucB	2267605	2265190	SO_4607	SO_1931	0.000	0.000	0.000	0.000	0.591	0.000	0.000	0.059	0.591
SO_2452	SO_0640	2265651	2264025	SO_2452	SO_0640	0.000	0.000	0.732	0.455	0.000	0.000	0.000	0.000	0.427
SO_0772	mdh	2264148	2264146	SO_0772	SO_0770	0.470	0.000	0.000	0.000	0.000	0.000	0.000	0.052	0.470
SO_4511	SO_4506	2267520	2267515	SO_4511	SO_4506	0.621	0.000	0.766	0.000	0.000	0.000	0.000	0.000	0.903
ribF	ribE-2	2266649	2266589	SO_3533	SO_3468	0.103	0.000	0.000	0.000	0.000	0.000	0.900	0.051	0.904
nrfC	SO_0481	2263881	2263879	SO_0483	SO_0481	0.627	0.000	0.200	0.000	0.000	0.000	0.000	0.000	0.675
nrfC	fdnI	2263881	2263530	SO_0483	SO_0103	0.242	0.026	0.000	0.000	0.000	0.192	0.000	0.290	0.504
SO_1521	nuoB	2264837	2264380	SO_1521	SO_1020	0.090	0.000	0.000	0.000	0.000	0.000	0.000	0.524	0.537
SO_3051	SO_1679	2266198	2264972	SO_3051	SO_1679	0.000	0.000	0.000	0.000	0.000	0.000	0.000	0.613	0.613
hoxK	hypA	2265338	2265328	SO_2099	SO_2089	0.612	0.000	0.637	0.000	0.112	0.000	0.000	0.284	0.888
trxB	SO_0269	2265517	2263682	SO_2303	SO_0269	0.178	0.000	0.000	0.000	0.000	0.305	0.000	0.241	0.507
SO_3525	SO_0283	2266641	2263694	SO_3525	SO_0283	0.076	0.000	0.497	0.000	0.000	0.000	0.000	0.338	0.650
SO_4511	SO_4503	2267520	2267512	SO_4511	SO_4503	0.464	0.000	0.665	0.000	0.000	0.000	0.000	0.000	0.808
nqrD	nqrC-1	2264455	2264270	SO_1106	SO_0904	0.472	0.000	0.761	0.000	0.000	0.000	0.000	0.391	0.912
nuoN	petC	2264367	2263999	SO_1009	SO_0610	0.055	0.000	0.000	0.000	0.000	0.000	0.900	0.117	0.903
SO_3521	SO_0284	2266637	2263695	SO_3521	SO_0284	0.000	0.000	0.740	0.000	0.000	0.000	0.000	0.072	0.742
katG2	petC	2264103	2263999	SO_0725	SO_0610	0.000	0.000	0.000	0.000	0.000	0.507	0.000	0.061	0.507
SO_4378	etfB	2267403	2266291	SO_4378	SO_3145	0.365	0.000	0.000	0.000	0.103	0.000	0.693	0.260	0.843
SO_3382	SO_1674	2266511	2264967	SO_3382	SO_1674	0.000	0.000	0.499	0.000	0.000	0.192	0.000	0.000	0.567
SO_2453	SO_2452	2265652	2265651	SO_2453	SO_2452	0.601	0.000	0.000	0.000	0.000	0.000	0.000	0.000	0.592
SO_4509	hydA	2267518	2266988	SO_4509	SO_3920	0.125	0.000	0.000	0.000	0.000	0.000	0.900	0.122	0.912
dmaA-1	torD	2264756	2264570	SO_1429	SO_1231	0.327	0.000	0.685	0.000	0.188	0.509	0.000	0.143	0.906
SO_2805	SO_0714	2265978	2264095	SO_2805	SO_0714	0.000	0.000	0.530	0.000	0.000	0.000	0.000	0.000	0.530
torA	serA	2264571	2264230	SO_1232	SO_0862	0.112	0.000	0.000	0.000	0.000	0.000	0.000	0.467	0.494
psrA	SO_0715	2267113	2264096	SO_4062	SO_0715	0.000	0.000	0.000	0.000	0.000	0.000	0.000	0.616	0.615
sdhC	petC	2265185	2263999	SO_1927	SO_0610	0.000	0.000	0.000	0.000	0.376	0.200	0.964	0.059	0.979
SO_1679	napA	2264972	2264216	SO_1679	SO_0848	0.000	0.000	0.000	0.000	0.000	0.000	0.000	0.547	0.547
ndh	SO_0978	2266633	2264341	SO_3517	SO_0978	0.132	0.000	0.000	0.000	0.191	0.280	0.000	0.092	0.443
nfuA	SO_2269	2267617	2265488	SO_4619	SO_2269	0.223	0.000	0.000	0.000	0.000	0.196	0.000	0.390	0.566
SO_3923	SO_3922	2266991	2266990	SO_3923	SO_3922	0.638	0.000	0.507	0.000	0.000	0.000	0.000	0.613	0.921
hemA	SO_3830	2266910	2266906	SO_3834	SO_3830	0.568	0.000	0.000	0.000	0.000	0.000	0.000	0.000	0.568
mshD	SO_1176	2267144	2264520	SO_4103	SO_1176	0.000	0.000	0.675	0.000	0.000	0.000	0.000	0.000	0.675
SO_2096	hypB	2265335	2265332	SO_2096	SO_2093	0.621	0.000	0.257	0.000	0.000	0.000	0.000	0.244	0.752
SO_1538	lpdA	2264852	2263830	SO_1538	SO_0426	0.060	0.000	0.000	0.000	0.152	0.193	0.459	0.096	0.594
SO_4607	petB	2267605	2263998	SO_4607	SO_0609	0.459	0.000	0.759	0.000	0.076	0.518	0.969	0.388	0.998
cymA	ccmC	2267591	2263674	SO_4591	SO_0261	0.262	0.000	0.180	0.000	0.000	0.000	0.000	0.287	0.508
cydA	cydB	2266427	2266426	SO_3286	SO_3285	0.901	0.748	0.766	0.000	0.382	0.512	0.800	0.541	0.999
SO_3525	SO_0284	2266641	2263695	SO_3525	SO_0284	0.000	0.000	0.570	0.000	0.000	0.000	0.000	0.052	0.570
dmaA-2	torA	2267384	2264571	SO_4358	SO_1232	0.000	0.000	0.765	0.490	0.000	0.000	0.000	0.387	0.518
nuoG	nuoK	2264375	2264371	SO_1016	SO_1012	0.888	0.000	0.000	0.000	0.673	0.000	0.000	0.271	0.968
nuoA	nuoC	2264381	2264379	SO_1021	SO_1019	0.902	0.000	0.220	0.000	0.769	0.794	0.730	0.213	0.998
mshA	SO_0415	2267146	2263819	SO_4105	SO_0415	0.256	0.000	0.000	0.000	0.000	0.000	0.000	0.246	0.402
SO_3525	SO_0285	2266641	2263696	SO_3525	SO_0285	0.069	0.000	0.523	0.000	0.000	0.000	0.000	0.388	0.690
fdhB-2	hydA	2267523	2266988	SO_4514	SO_3920	0.131	0.000	0.000	0.515	0.000	0.000	0.900	0.000	0.907
gor	leuB	2267696	2267265	SO_4702	SO_4235	0.060	0.000	0.000	0.000	0.152	0.193	0.459	0.000	0.579
ahpC	trxC	2264322	2263853	SO_0958	SO_0452	0.093	0.000	0.000	0.000	0.066	0.227	0.000	0.540	0.634
sfcA	aceE	2266928	2263828	SO_3855	SO_0424	0.067	0.000	0.000	0.000	0.000	0.000	0.900	0.289	0.924
SO_4694	SO_3526	2267689	2266642	SO_4694	SO_3526	0.000	0.000	0.593	0.000	0.000	0.000	0.000	0.000	0.593
psrA	dmsB-1	2267113	2264757	SO_4062	SO_1430	0.474	0.036	0.000	0.000	0.272	0.192	0.000	0.160	0.684
SO_4515	sfcA	2267524	2266928	SO_4515	SO_3855	0.000	0.000	0.000	0.000	0.000	0.000	0.800	0.000	0.800
SO_4606	SO_2357	2267604	2265562	SO_4606	SO_2357	0.296	0.000	0.000	0.000	0.000	0.000	0.000	0.240	0.428
SO_4511	hyaB	2267520	2265337	SO_4511	SO_2098	0.222	0.000	0.000	0.000	0.000	0.000	0.000	0.290	0.410
SO_4511	mdh	2267520	2264146	SO_4511	SO_0770	0.000	0.000	0.000	0.000	0.000	0.000	0.800	0.058	0.800
dsbD	ccmC	2264079	2263674	SO_0696	SO_0261	0.136	0.000	0.000	0.000	0.000	0.000	0.000	0.428	0.461
fadI	katB	2266233	2264424	SO_3089	SO_1070	0.000	0.000	0.000	0.000	0.258	0.000	0.000	0.244	0.402
SO_4572	SO_0714	2267572	2264095	SO_4572	SO_0714	0.000	0.000	0.000	0.000	0.000	0.000	0.000	0.461	0.461
exbB1	SO_3667	2266765	2266761	SO_3671	SO_3667	0.400	0.000	0.501	0.000	0.000	0.000	0.000	0.225	0.730
sucB	ahpC	2265190	2264322	SO_1931	SO_0958	0.000	0.000	0.000	0.000	0.000	0.000	0.459	0.129	0.498
ccmF-2	ccmD	2263876	2263673	SO_0478	SO_0260	0.408	0.000	0.000	0.000	0.000	0.000	0.000	0.260	0.532
SO_4511	fdhE	2267520	2263531	SO_4511	SO_0104	0.319	0.000	0.332	0.000	0.000	0.000	0.000	0.077	0.522
SO_0716	SO_0479	2264097	2263877	SO_0716	SO_0479	0.000	0.000	0.000	0.000	0.000	0.000	0.000	0.461	0.461
napD	napH	2264217	2264214	SO_0849	SO_0846	0.773	0.000	0.208	0.000	0.264	0.000	0.000	0.616	0.936
cyoE	zwf	2267612	2265684	SO_4614	SO_2489	0.460	0.000	0.000	0.000	0.000	0.000	0.000	0.000	0.460
SO_3496	SO_2477	2266615	2265672	SO_3496	SO_2477	0.105	0.000	0.000	0.000	0.000	0.000	0.900	0.077	0.906
napF	napB	2264957	2264213	SO_1663	SO_0845	0.537	0.000	0.606	0.000	0.079	0.000	0.000	0.224	0.838
sdhA	petA	2265187	2263997	SO_1928	SO_0608	0.053	0.000	0.341	0.000	0.264	0.000	0.459	0.143	0.727
aldA	adhE	2267494	2265374	SO_4480	SO_2136	0.105	0.000	0.000	0.360	0.000	0.000	0.900	0.151	0.910
rnfB	nqrE-1	2265702	2264272	SO_2509	SO_0906	0.167	0.000	0.511	0.000	0.000	0.000	0.000	0.388	0.716
ccmF-1	ccmA	2263679	2263676	SO_0266	SO_0263	0.629	0.000	0.735	0.000	0.000	0.000	0.000	0.664	0.962
cydB	nuoI	2266426	2264373	SO_3285	SO_1014	0.000	0.000	0.000	0.000	0.000	0.000	0.900	0.060	0.899
SO_4504	omcB	2267513	2265051	SO_4504	SO_1778	0.000	0.000	0.753	0.000	0.000	0.000	0.000	0.000	0.753
ivd	lpdA	2265160	2263830	SO_1897	SO_0426	0.054	0.000	0.000	0.000	0.000	0.000	0.900	0.282	0.923
nuoH	nuoI	2264374	2264373	SO_1015	SO_1014	0.915	0.772	0.439	0.000	0.772	0.000	0.708	0.443	0.999
SO_0988	petB	2264349	2263998	SO_0988	SO_0609	0.064	0.000	0.000	0.000	0.000	0.000	0.681	0.096	0.693
psrA	nrfC	2267113	2263881	SO_4062	SO_0483	0.448	0.045	0.000	0.000	0.000	0.192	0.000	0.283	0.636
omcB	SO_0939	2265051	2264304	SO_1778	SO_0939	0.000	0.000	0.534	0.000	0.000	0.000	0.000	0.000	0.534
SO_4508	SO_1781	2267517	2265054	SO_4508	SO_1781	0.000	0.000	0.415	0.000	0.000	0.000	0.000	0.000	0.415
fdhD	fdnH	2263534	2263529	SO_0107	SO_0102	0.656	0.000	0.000	0.000	0.000	0.000	0.000	0.288	0.732
cysJ	napA	2266824	2264216	SO_3738	SO_0848	0.134	0.694	0.000	0.000	0.000	0.000	0.000	0.000	0.717
SO_2095	hypD	2265334	2265330	SO_2095	SO_2091	0.556	0.000	0.000	0.000	0.000	0.000	0.000	0.000	0.546
SO_3922	SO_1413	2266990	2264742	SO_3922	SO_1413	0.000	0.000	0.600	0.000	0.000	0.000	0.000	0.000	0.600
SO_3058	sdhC	2266205	2265185	SO_3058	SO_1927	0.239	0.000	0.000	0.000	0.261	0.197	0.000	0.000	0.486
SO_4512	SO_4511	2267521	2267520	SO_4512	SO_4511	0.435	0.000	0.196	0.000	0.000	0.000	0.000	0.000	0.504
nuoB	nuoJ	2264380	2264372	SO_1020	SO_1013	0.706	0.000	0.000	0.000	0.264	0.000	0.000	0.290	0.821
ccmH	ccmC	2263681	2263674	SO_0268	SO_0261	0.579	0.000	0.759	0.000	0.000	0.000	0.000	0.611	0.955
nqrF-1	nqrE-1	2264273	2264272	SO_0907	SO_0906	0.811	0.000	0.692	0.000	0.000	0.000	0.000	0.384	0.958
nrdB	nrdA	2265615	2265614	SO_2416	SO_2415	0.847	0.000	0.766	0.000	0.586	0.791	0.933	0.822	0.999
SO_1419	SO_0404	2264748	2263808	SO_1419	SO_0404	0.000	0.000	0.630	0.000	0.000	0.000	0.000	0.000	0.630
hypF	hypE	2265333	2265329	SO_2094	SO_2090	0.716	0.000	0.766	0.000	0.000	0.663	0.000	0.738	0.992
SO_4609	petC	2267607	2263999	SO_4609	SO_0610	0.472	0.000	0.000	0.000	0.159	0.640	0.969	0.176	0.994
ribF	trxB	2266649	2265517	SO_3533	SO_2303	0.108	0.000	0.000	0.000	0.000	0.000	0.000	0.435	0.462
SO_4520	SO_2357	2267527	2265562	SO_4520	SO_2357	0.468	0.000	0.000	0.000	0.000	0.000	0.000	0.000	0.468
ilvC	SO_1538	2267375	2264852	SO_4349	SO_1538	0.410	0.000	0.000	0.000	0.112	0.000	0.000	0.076	0.449
SO_2095	hypE	2265334	2265329	SO_2095	SO_2090	0.552	0.000	0.000	0.000	0.000	0.000	0.000	0.000	0.542
SO_2360	ccoS	2265565	2265563	SO_2360	SO_2358	0.833	0.000	0.464	0.000	0.000	0.000	0.000	0.000	0.902
cyaY	etfA	2267340	2266290	SO_4311	SO_3144	0.000	0.000	0.000	0.000	0.000	0.509	0.000	0.070	0.513
nrfA	ccmF-2	2267040	2263876	SO_3980	SO_0478	0.316	0.000	0.000	0.000	0.263	0.000	0.000	0.388	0.648
SO_3496	SO_0640	2266615	2264025	SO_3496	SO_0640	0.000	0.000	0.000	0.000	0.000	0.000	0.900	0.138	0.908
SO_4737	napD	2267728	2264217	SO_4737	SO_0849	0.392	0.000	0.274	0.000	0.071	0.000	0.000	0.056	0.533
nuoK	SO_0988	2264371	2264349	SO_1012	SO_0988	0.544	0.000	0.000	0.000	0.382	0.000	0.000	0.096	0.710
hypA	aceE	2265328	2263828	SO_2089	SO_0424	0.000	0.000	0.000	0.000	0.000	0.000	0.000	0.495	0.495
ccmF-2	nrfF	2263876	2263875	SO_0478	SO_0477	0.909	0.026	0.764	0.000	0.000	0.423	0.000	0.505	0.992
nqrE-1	nqrB-1	2264272	2264269	SO_0906	SO_0903	0.907	0.000	0.766	0.000	0.000	0.000	0.000	0.390	0.984
nrfA	nrfC	2267040	2263881	SO_3980	SO_0483	0.107	0.000	0.000	0.000	0.000	0.000	0.000	0.496	0.519
SO_2357	SO_2339	2265562	2265546	SO_2357	SO_2339	0.000	0.000	0.000	0.000	0.000	0.000	0.000	0.436	0.435
hydC	hypF	2265336	2265333	SO_2097	SO_2094	0.759	0.000	0.000	0.000	0.000	0.000	0.000	0.180	0.785
SO_2357	petA	2265562	2263997	SO_2357	SO_0608	0.093	0.000	0.000	0.000	0.000	0.000	0.000	0.461	0.478
ifcA-2	gabD	2267618	2264608	SO_4620	SO_1275	0.066	0.000	0.000	0.000	0.000	0.000	0.900	0.000	0.900
SO_2360	SO_2357	2265565	2265562	SO_2360	SO_2357	0.844	0.000	0.266	0.000	0.000	0.000	0.000	0.000	0.876
nuoF	nuoN	2264376	2264367	SO_1017	SO_1009	0.754	0.000	0.000	0.000	0.680	0.000	0.000	0.281	0.934
SO_3922	fdnI	2266990	2263530	SO_3922	SO_0103	0.000	0.000	0.766	0.604	0.000	0.000	0.000	0.290	0.404
SO_1781	omcB	2265054	2265051	SO_1781	SO_1778	0.238	0.000	0.462	0.000	0.000	0.000	0.000	0.000	0.562
gnd	lpdA	2265164	2263830	SO_1902	SO_0426	0.195	0.000	0.000	0.000	0.114	0.196	0.000	0.177	0.427
SO_3924	SO_3922	2266992	2266990	SO_3924	SO_3922	0.638	0.000	0.000	0.000	0.000	0.000	0.000	0.668	0.872
pilE	SO_3523	2266640	2266639	SO_3524	SO_3523	0.865	0.000	0.000	0.000	0.000	0.000	0.000	0.000	0.865
dmaA-2	psrA	2267384	2267113	SO_4358	SO_4062	0.281	0.000	0.721	0.490	0.272	0.000	0.000	0.388	0.705
SO_4615	cyoE	2267613	2267612	SO_4615	SO_4614	0.834	0.000	0.000	0.000	0.067	0.000	0.000	0.179	0.852
nqrB-2	nqrA-1	2264453	2264268	SO_1104	SO_0902	0.472	0.000	0.766	0.000	0.000	0.000	0.000	0.000	0.868
hyaB	hypA	2265337	2265328	SO_2098	SO_2089	0.613	0.000	0.683	0.000	0.066	0.000	0.000	0.283	0.898
SO_3058	sdhB	2266205	2265188	SO_3058	SO_1929	0.259	0.000	0.000	0.000	0.319	0.281	0.459	0.000	0.762
SO_4359	mtrF	2267385	2265053	SO_4359	SO_1780	0.286	0.000	0.151	0.000	0.000	0.000	0.000	0.290	0.510
nrfC	nrfF	2263881	2263875	SO_0483	SO_0477	0.000	0.000	0.000	0.000	0.000	0.000	0.000	0.522	0.522
SO_0988	petC	2264349	2263999	SO_0988	SO_0610	0.065	0.000	0.000	0.000	0.376	0.000	0.681	0.077	0.791
napA	fdhD	2264216	2263534	SO_0848	SO_0107	0.436	0.001	0.000	0.000	0.000	0.000	0.000	0.233	0.528
SO_4361	dmaA-2	2267387	2267384	SO_4361	SO_4358	0.564	0.000	0.000	0.000	0.000	0.000	0.000	0.127	0.594
SO_0449	SO_0448	2263850	2263849	SO_0449	SO_0448	0.902	0.000	0.000	0.000	0.000	0.000	0.000	0.549	0.952
tyrA	serA	2264693	2264230	SO_1362	SO_0862	0.361	0.000	0.000	0.000	0.000	0.000	0.000	0.170	0.421
SO_0988	napB	2264349	2264213	SO_0988	SO_0845	0.396	0.000	0.000	0.000	0.000	0.304	0.000	0.000	0.551
SO_4613	SO_4606	2267611	2267604	SO_4613	SO_4606	0.537	0.000	0.740	0.000	0.000	0.000	0.000	0.095	0.876
mshB	SO_3781	2267147	2266863	SO_4106	SO_3781	0.424	0.000	0.766	0.658	0.000	0.000	0.000	0.000	0.571
SO_0401	SO_0400	2263805	2263804	SO_0401	SO_0400	0.885	0.000	0.000	0.000	0.000	0.000	0.000	0.000	0.883
fadI	sucB	2266233	2265190	SO_3089	SO_1931	0.059	0.000	0.000	0.000	0.000	0.000	0.800	0.000	0.800
SO_3926	aceE	2266994	2263828	SO_3926	SO_0424	0.000	0.000	0.000	0.000	0.000	0.000	0.000	0.541	0.540
SO_4512	mtrA	2267521	2265050	SO_4512	SO_1777	0.000	0.000	0.425	0.000	0.000	0.000	0.000	0.000	0.425
torE	SO_0440	2264573	2263842	SO_1234	SO_0440	0.000	0.000	0.436	0.000	0.000	0.000	0.000	0.000	0.436
nuoC	nuoN	2264379	2264367	SO_1019	SO_1009	0.762	0.000	0.755	0.000	0.587	0.794	0.000	0.490	0.996
rnfE	petB	2265706	2263998	SO_2513	SO_0609	0.000	0.000	0.000	0.000	0.000	0.000	0.000	0.435	0.435
tyrA	hslO	2264693	2263580	SO_1362	SO_0163	0.062	0.000	0.154	0.000	0.000	0.000	0.000	0.388	0.447
gapA-2	katB	2265551	2264424	SO_2345	SO_1070	0.000	0.000	0.000	0.000	0.075	0.000	0.000	0.412	0.407
SO_4615	SO_4172	2267613	2267205	SO_4615	SO_4172	0.272	0.000	0.000	0.000	0.000	0.000	0.000	0.243	0.412
nqrF-2	nqrA-1	2264457	2264268	SO_1108	SO_0902	0.512	0.000	0.766	0.000	0.000	0.000	0.000	0.000	0.878
SO_4512	SO_1428	2267521	2264755	SO_4512	SO_1428	0.000	0.000	0.552	0.000	0.000	0.000	0.000	0.103	0.571
fadJ	mmsA	2266232	2264971	SO_3088	SO_1678	0.000	0.000	0.000	0.000	0.077	0.000	0.900	0.061	0.901
nrfF	ccmA	2263875	2263676	SO_0477	SO_0263	0.365	0.000	0.610	0.000	0.000	0.000	0.000	0.000	0.735
SO_2871	SO_0533	2266031	2263928	SO_2871	SO_0533	0.441	0.113	0.000	0.000	0.000	0.000	0.000	0.738	0.852
proA	gcvP	2264469	2264157	SO_1122	SO_0781	0.000	0.000	0.000	0.000	0.000	0.000	0.000	0.487	0.487
etfA	SO_1679	2266290	2264972	SO_3144	SO_1679	0.436	0.109	0.203	0.000	0.080	0.192	0.000	0.190	0.666
SO_4485	SO_0479	2267499	2263877	SO_4485	SO_0479	0.000	0.000	0.000	0.000	0.000	0.000	0.000	0.431	0.430
SO_2340	SO_2339	2265547	2265546	SO_2340	SO_2339	0.928	0.899	0.766	0.000	0.380	0.794	0.943	0.388	0.999
SO_2096	fdhD	2265335	2263534	SO_2096	SO_0107	0.066	0.000	0.000	0.000	0.000	0.000	0.000	0.470	0.471
nrdA	lpdA	2265614	2263830	SO_2415	SO_0426	0.000	0.000	0.000	0.000	0.000	0.000	0.480	0.088	0.494
SO_4694	torD	2267689	2264570	SO_4694	SO_1231	0.000	0.000	0.347	0.000	0.000	0.000	0.000	0.211	0.450
scyA	ccmE	2263677	2263672	SO_0264	SO_0259	0.385	0.000	0.000	0.000	0.000	0.000	0.000	0.498	0.663
SO_4505	SO_4504	2267514	2267513	SO_4505	SO_4504	0.910	0.180	0.653	0.000	0.000	0.000	0.000	0.286	0.977
dmaA-2	SO_1428	2267384	2264755	SO_4358	SO_1428	0.151	0.000	0.000	0.000	0.000	0.000	0.000	0.433	0.486
nuoJ	petC	2264372	2263999	SO_1013	SO_0610	0.059	0.000	0.000	0.000	0.000	0.000	0.900	0.068	0.900
hemH1	ccmC	2265268	2263674	SO_2019	SO_0261	0.231	0.000	0.000	0.000	0.000	0.000	0.000	0.289	0.417
SO_2931	mtrF	2266085	2265053	SO_2931	SO_1780	0.000	0.000	0.191	0.000	0.000	0.000	0.000	0.433	0.510
pdxA	pdxB	2266738	2266217	SO_3638	SO_3071	0.124	0.000	0.000	0.000	0.000	0.000	0.000	0.592	0.618
hypF	hypA	2265333	2265328	SO_2094	SO_2089	0.705	0.000	0.444	0.000	0.000	0.000	0.000	0.164	0.840
folA	nrdA	2266745	2265614	SO_3646	SO_2415	0.156	0.000	0.000	0.000	0.184	0.000	0.000	0.257	0.417
ccoP	petC	2265566	2263999	SO_2361	SO_0610	0.066	0.000	0.000	0.000	0.000	0.000	0.900	0.216	0.916
SO_3627	SO_1413	2266728	2264742	SO_3627	SO_1413	0.000	0.000	0.721	0.000	0.000	0.000	0.000	0.000	0.721
SO_3120	SO_1571	2266266	2264879	SO_3120	SO_1571	0.000	0.000	0.693	0.000	0.000	0.000	0.000	0.000	0.693
SO_3525	SO_3521	2266641	2266637	SO_3525	SO_3521	0.474	0.000	0.156	0.000	0.000	0.000	0.000	0.096	0.543
cydB	nuoN	2266426	2264367	SO_3285	SO_1009	0.000	0.000	0.000	0.000	0.000	0.000	0.900	0.073	0.901
cysJ	cysI	2266824	2266823	SO_3738	SO_3737	0.827	0.109	0.736	0.000	0.722	0.529	0.900	0.222	0.999
nuoC	petC	2264379	2263999	SO_1019	SO_0610	0.000	0.000	0.000	0.000	0.726	0.000	0.730	0.212	0.932
mtrF	omcA	2265053	2265052	SO_1780	SO_1779	0.455	0.000	0.765	0.652	0.000	0.000	0.000	0.736	0.698
SO_2726	hyaB	2265905	2265337	SO_2726	SO_2098	0.000	0.000	0.703	0.000	0.000	0.000	0.000	0.000	0.703
dapB	trxA	2264485	2263810	SO_1140	SO_0406	0.459	0.000	0.000	0.000	0.000	0.000	0.000	0.000	0.459
SO_4511	SO_4505	2267520	2267514	SO_4511	SO_4505	0.464	0.000	0.757	0.000	0.000	0.000	0.000	0.000	0.857
SO_0772	SO_0771	2264148	2264147	SO_0772	SO_0771	0.567	0.000	0.000	0.000	0.000	0.000	0.000	0.000	0.567
SO_4362	dmaA-2	2267388	2267384	SO_4362	SO_4358	0.636	0.000	0.766	0.000	0.000	0.054	0.000	0.412	0.940
SO_4504	SO_0939	2267513	2264304	SO_4504	SO_0939	0.000	0.000	0.605	0.000	0.000	0.000	0.000	0.000	0.605
ndh	petA	2266633	2263997	SO_3517	SO_0608	0.000	0.000	0.000	0.000	0.376	0.000	0.900	0.128	0.938
SO_4360	SO_1781	2267386	2265054	SO_4360	SO_1781	0.320	0.000	0.746	0.000	0.000	0.000	0.000	0.000	0.815
SO_4520	SO_3056	2267527	2266203	SO_4520	SO_3056	0.000	0.000	0.593	0.000	0.000	0.000	0.000	0.000	0.593
SO_3051	SO_3049	2266198	2266196	SO_3051	SO_3049	0.917	0.000	0.766	0.000	0.000	0.000	0.900	0.156	0.997
hydA	SO_0988	2266988	2264349	SO_3920	SO_0988	0.432	0.000	0.000	0.000	0.000	0.000	0.900	0.133	0.944
cymA	SO_1427	2267591	2264754	SO_4591	SO_1427	0.000	0.000	0.270	0.000	0.000	0.000	0.000	0.523	0.628
gapA-3	gapA-2	2265553	2265551	SO_2347	SO_2345	0.326	0.000	0.764	0.840	0.000	0.000	0.000	0.092	0.409
SO_4513	SO_4511	2267522	2267520	SO_4513	SO_4511	0.626	0.000	0.726	0.000	0.000	0.054	0.000	0.438	0.933
SO_1414	fdrC	2264743	2263801	SO_1414	SO_0397	0.239	0.000	0.000	0.000	0.261	0.197	0.000	0.000	0.486
dmaA-2	dmsB-2	2267384	2267383	SO_4358	SO_4357	0.856	0.000	0.766	0.000	0.187	0.192	0.000	0.526	0.986
SO_1781	SO_1571	2265054	2264879	SO_1781	SO_1571	0.000	0.000	0.410	0.000	0.000	0.000	0.000	0.000	0.410
napG	ccmA	2264215	2263676	SO_0847	SO_0263	0.359	0.000	0.000	0.000	0.114	0.000	0.000	0.388	0.604
SO_2643	SO_1519	2265824	2264835	SO_2643	SO_1519	0.479	0.000	0.000	0.000	0.113	0.000	0.000	0.000	0.507
SO_1158	katG2	2264502	2264103	SO_1158	SO_0725	0.277	0.000	0.000	0.000	0.000	0.000	0.000	0.230	0.406
pdxB	SO_3069	2266217	2266215	SO_3071	SO_3069	0.529	0.000	0.000	0.000	0.000	0.000	0.000	0.000	0.519
SO_1414	petA	2264743	2263997	SO_1414	SO_0608	0.000	0.000	0.000	0.000	0.264	0.000	0.459	0.059	0.575
nqrF-2	nqrB-2	2264457	2264453	SO_1108	SO_1104	0.839	0.000	0.766	0.000	0.000	0.000	0.000	0.600	0.982
torE	SO_0823	2264573	2264195	SO_1234	SO_0823	0.000	0.000	0.533	0.000	0.000	0.000	0.000	0.000	0.533
folD	SO_0415	2265064	2263819	SO_1792	SO_0415	0.084	0.000	0.000	0.000	0.000	0.000	0.000	0.555	0.565
pdxB	SO_0585	2266217	2263977	SO_3071	SO_0585	0.000	0.000	0.764	0.464	0.000	0.000	0.000	0.000	0.438
fadI	SO_2492	2266233	2265687	SO_3089	SO_2492	0.432	0.000	0.000	0.000	0.190	0.000	0.900	0.389	0.965
SO_0970	frdC	2264333	2263800	SO_0970	SO_0396	0.239	0.000	0.000	0.000	0.261	0.197	0.800	0.000	0.890
ccmH	SO_0265	2263681	2263678	SO_0268	SO_0265	0.653	0.200	0.764	0.000	0.000	0.000	0.000	0.389	0.950
cysJ	SO_1622	2266824	2264918	SO_3738	SO_1622	0.088	0.000	0.766	0.778	0.184	0.416	0.000	0.190	0.600
SO_3349	hemH2	2266482	2266481	SO_3349	SO_3348	0.683	0.000	0.000	0.000	0.000	0.000	0.000	0.271	0.748
SO_4485	SO_4483	2267499	2267497	SO_4485	SO_4483	0.747	0.593	0.681	0.000	0.000	0.000	0.000	0.290	0.971
cytcB	SO_0715	2267663	2264096	SO_4666	SO_0715	0.453	0.000	0.000	0.000	0.000	0.000	0.000	0.000	0.453
SO_3117	SO_0269	2266264	2263682	SO_3117	SO_0269	0.000	0.000	0.746	0.000	0.000	0.000	0.000	0.000	0.746
hydB	fdnI	2266989	2263530	SO_3921	SO_0103	0.000	0.000	0.000	0.000	0.000	0.000	0.900	0.207	0.915
nuoA	nuoF	2264381	2264376	SO_1021	SO_1017	0.761	0.000	0.000	0.000	0.591	0.000	0.707	0.288	0.974
nuoG	frdB	2264375	2263803	SO_1016	SO_0399	0.126	0.000	0.000	0.000	0.272	0.000	0.000	0.227	0.440
nuoH	petC	2264374	2263999	SO_1015	SO_0610	0.059	0.000	0.000	0.000	0.000	0.000	0.969	0.120	0.970
nuoF	petC	2264376	2263999	SO_1017	SO_0610	0.000	0.000	0.172	0.000	0.500	0.000	0.707	0.092	0.864
SO_0109	fdhD	2263536	2263534	SO_0109	SO_0107	0.586	0.000	0.000	0.000	0.000	0.000	0.000	0.126	0.605
cyaY	fpr	2267340	2264124	SO_4311	SO_0747	0.000	0.000	0.000	0.000	0.000	0.416	0.000	0.000	0.416
SO_4512	SO_4508	2267521	2267517	SO_4512	SO_4508	0.294	0.000	0.761	0.000	0.000	0.000	0.000	0.618	0.926
SO_4485	SO_0716	2267499	2264097	SO_4485	SO_0716	0.000	0.000	0.000	0.000	0.000	0.000	0.000	0.544	0.544
SO_3528	SO_0854	2266644	2264222	SO_3528	SO_0854	0.363	0.000	0.206	0.000	0.000	0.000	0.000	0.000	0.460
ccpA	napH	2265409	2264214	SO_2178	SO_0846	0.436	0.000	0.000	0.000	0.000	0.000	0.000	0.096	0.455
sucB	sucA	2265190	2265189	SO_1931	SO_1930	0.856	0.123	0.766	0.000	0.784	0.660	0.954	0.914	0.999
leuB	mdh	2267265	2264146	SO_4235	SO_0770	0.180	0.000	0.000	0.000	0.181	0.196	0.000	0.094	0.406
SO_1911	SO_0772	2265172	2264148	SO_1911	SO_0772	0.090	0.002	0.426	0.000	0.000	0.000	0.000	0.000	0.442
nrfA	SO_0471	2267040	2263870	SO_3980	SO_0471	0.000	0.000	0.000	0.000	0.000	0.000	0.900	0.000	0.899
dmsB-2	psrA	2267383	2267113	SO_4357	SO_4062	0.303	0.078	0.155	0.000	0.154	0.192	0.000	0.000	0.519
etfA	SO_2536	2266290	2265725	SO_3144	SO_2536	0.293	0.000	0.000	0.000	0.080	0.192	0.000	0.078	0.412
SO_4513	SO_2096	2267522	2265335	SO_4513	SO_2096	0.000	0.000	0.000	0.000	0.000	0.000	0.000	0.491	0.491
cysI	SO_3108	2266823	2266255	SO_3737	SO_3108	0.472	0.000	0.205	0.000	0.434	0.000	0.000	0.244	0.781
SO_4513	fdnI	2267522	2263530	SO_4513	SO_0103	0.444	0.000	0.000	0.000	0.376	0.308	0.000	0.290	0.793
SO_3528	SO_3527	2266644	2266643	SO_3528	SO_3527	0.829	0.000	0.766	0.000	0.000	0.000	0.000	0.241	0.964
SO_4737	ccoN	2267728	2265569	SO_4737	SO_2364	0.504	0.000	0.764	0.000	0.000	0.000	0.000	0.191	0.892
ldh	SO_1239	2265820	2264577	SO_2638	SO_1239	0.447	0.000	0.000	0.000	0.000	0.000	0.000	0.000	0.447
nrfC	nrfG	2263881	2263880	SO_0483	SO_0482	0.606	0.000	0.000	0.000	0.000	0.000	0.000	0.146	0.641
pilU	SO_0416	2266483	2263820	SO_3350	SO_0416	0.392	0.000	0.766	0.586	0.187	0.000	0.000	0.096	0.642
nuoL	petC	2264370	2263999	SO_1011	SO_0610	0.000	0.000	0.000	0.000	0.000	0.000	0.707	0.212	0.748
SO_0265	ccmE	2263678	2263672	SO_0265	SO_0259	0.452	0.000	0.690	0.000	0.000	0.000	0.000	0.192	0.843
nuoB	nuoL	2264380	2264370	SO_1020	SO_1011	0.762	0.000	0.638	0.000	0.261	0.000	0.707	0.096	0.977
mdh	SO_0409	2264146	2263813	SO_0770	SO_0409	0.000	0.000	0.000	0.000	0.000	0.000	0.000	0.436	0.435
aldA	mmsA	2267494	2264971	SO_4480	SO_1678	0.208	0.000	0.160	0.650	0.000	0.000	0.900	0.343	0.927
SO_2871	pyrD	2266031	2265776	SO_2871	SO_2592	0.444	0.000	0.000	0.000	0.000	0.000	0.000	0.000	0.444
SO_4361	SO_4359	2267387	2267385	SO_4361	SO_4359	0.613	0.000	0.000	0.000	0.000	0.000	0.000	0.290	0.707
SO_0285	SO_0283	2263696	2263694	SO_0285	SO_0283	0.890	0.000	0.763	0.000	0.000	0.000	0.000	0.389	0.981
SO_0480	SO_0479	2263878	2263877	SO_0480	SO_0479	0.721	0.000	0.766	0.000	0.000	0.000	0.000	0.000	0.928
nuoA	nuoK	2264381	2264371	SO_1021	SO_1012	0.707	0.000	0.723	0.000	0.376	0.660	0.000	0.287	0.983
thrA	asd	2266540	2266216	SO_3415	SO_3070	0.525	0.000	0.000	0.000	0.260	0.448	0.900	0.388	0.984
SO_4504	SO_1659	2267513	2264954	SO_4504	SO_1659	0.000	0.000	0.574	0.000	0.000	0.000	0.000	0.000	0.574
ohr	ahpC	2264339	2264322	SO_0976	SO_0958	0.103	0.000	0.000	0.000	0.000	0.000	0.000	0.492	0.513
ccoN	ccoQ	2265569	2265567	SO_2364	SO_2362	0.874	0.000	0.000	0.000	0.000	0.000	0.000	0.541	0.937
nuoE	SO_0988	2264378	2264349	SO_1018	SO_0988	0.654	0.000	0.000	0.000	0.432	0.516	0.682	0.434	0.977
pilT	hemH2	2266484	2266481	SO_3351	SO_3348	0.459	0.000	0.000	0.000	0.000	0.000	0.000	0.144	0.495
SO_4504	SO_1427	2267513	2264754	SO_4504	SO_1427	0.000	0.000	0.426	0.000	0.000	0.000	0.000	0.000	0.426
cymA	mtrA	2267591	2265050	SO_4591	SO_1777	0.000	0.000	0.181	0.498	0.000	0.000	0.000	0.738	0.439
mshA	mshD	2267146	2267144	SO_4105	SO_4103	0.711	0.000	0.758	0.000	0.000	0.000	0.000	0.000	0.924
mtrA	SO_1428	2265050	2264755	SO_1777	SO_1428	0.341	0.000	0.748	0.000	0.000	0.000	0.000	0.167	0.842
SO_3922	aceE	2266990	2263828	SO_3922	SO_0424	0.000	0.000	0.000	0.000	0.000	0.000	0.000	0.540	0.540
dmaA-2	torD	2267384	2264570	SO_4358	SO_1231	0.327	0.000	0.716	0.000	0.188	0.509	0.000	0.146	0.915
torE	torA	2264573	2264571	SO_1234	SO_1232	0.707	0.000	0.000	0.000	0.000	0.000	0.000	0.731	0.915
SO_1538	aroE	2264852	2263470	SO_1538	SO_0040	0.171	0.000	0.000	0.000	0.000	0.196	0.000	0.388	0.535
cytcB	SO_2931	2267663	2266085	SO_4666	SO_2931	0.000	0.000	0.000	0.000	0.000	0.000	0.000	0.460	0.460
petA	frdB	2263997	2263803	SO_0608	SO_0399	0.058	0.000	0.000	0.000	0.438	0.000	0.681	0.054	0.809
SO_4508	SO_2095	2267517	2265334	SO_4508	SO_2095	0.000	0.000	0.579	0.000	0.000	0.000	0.000	0.000	0.579
nrfD-2	psrA	2267569	2267113	SO_4568	SO_4062	0.360	0.000	0.236	0.000	0.000	0.000	0.000	0.095	0.496
SO_4509	SO_4503	2267518	2267512	SO_4509	SO_4503	0.396	0.009	0.671	0.000	0.000	0.000	0.000	0.617	0.913
SO_2095	hypF	2265334	2265333	SO_2095	SO_2094	0.730	0.000	0.000	0.000	0.000	0.000	0.000	0.000	0.724
nuoA	nuoG	2264381	2264375	SO_1021	SO_1016	0.698	0.000	0.000	0.000	0.264	0.000	0.682	0.287	0.937
SO_4153	SO_3715	2267190	2266805	SO_4153	SO_3715	0.140	0.000	0.000	0.000	0.000	0.000	0.900	0.094	0.911
fabG-2	SO_4378	2267407	2267403	SO_4382	SO_4378	0.703	0.000	0.200	0.000	0.000	0.000	0.000	0.000	0.741
sdhC	gabD	2265185	2264608	SO_1927	SO_1275	0.000	0.000	0.000	0.000	0.112	0.000	0.900	0.000	0.905
SO_4508	SO_4504	2267517	2267513	SO_4508	SO_4504	0.378	0.000	0.766	0.000	0.000	0.000	0.000	0.000	0.841
SO_4414	SO_0438	2267435	2263840	SO_4414	SO_0438	0.000	0.000	0.574	0.000	0.000	0.000	0.000	0.000	0.574
SO_0269	dsbE	2263682	2263680	SO_0269	SO_0267	0.897	0.000	0.764	0.592	0.000	0.000	0.000	0.738	0.948
ccmB	ccmD	2263675	2263673	SO_0262	SO_0260	0.911	0.000	0.160	0.000	0.000	0.000	0.000	0.342	0.943
SO_1431	dmsB-1	2264758	2264757	SO_1431	SO_1430	0.717	0.000	0.752	0.000	0.000	0.000	0.000	0.290	0.942
SO_3301	frdC	2266439	2263800	SO_3301	SO_0396	0.239	0.000	0.000	0.000	0.261	0.197	0.000	0.000	0.486
nuoF	petA	2264376	2263997	SO_1017	SO_0608	0.000	0.000	0.000	0.000	0.272	0.000	0.707	0.154	0.794
SO_1622	napA	2264918	2264216	SO_1622	SO_0848	0.000	0.459	0.000	0.000	0.000	0.000	0.000	0.000	0.459
hypC	hypD	2265331	2265330	SO_2092	SO_2091	0.839	0.000	0.766	0.000	0.381	0.448	0.000	0.164	0.985
pilD	SO_0283	2263818	2263694	SO_0414	SO_0283	0.244	0.000	0.226	0.000	0.000	0.000	0.000	0.340	0.560
aldA	adhB	2267494	2264809	SO_4480	SO_1490	0.105	0.022	0.000	0.000	0.000	0.000	0.900	0.188	0.915
adhC	adhB	2265297	2264809	SO_2054	SO_1490	0.000	0.000	0.000	0.000	0.000	0.344	0.000	0.290	0.503
SO_3420	SO_0716	2266545	2264097	SO_3420	SO_0716	0.000	0.000	0.000	0.000	0.000	0.000	0.000	0.528	0.528
hemH2	ftn	2266481	2263563	SO_3348	SO_0139	0.000	0.000	0.000	0.000	0.000	0.000	0.900	0.000	0.899
rnfD	nqrD-1	2265704	2264271	SO_2511	SO_0905	0.136	0.000	0.765	0.000	0.000	0.000	0.000	0.392	0.859
pilU	hemH2	2266483	2266481	SO_3350	SO_3348	0.479	0.000	0.000	0.000	0.000	0.000	0.000	0.176	0.532
ccoQ	ccoS	2265567	2265563	SO_2362	SO_2358	0.693	0.000	0.000	0.000	0.000	0.000	0.000	0.000	0.687
nuoH	nuoN	2264374	2264367	SO_1015	SO_1009	0.796	0.012	0.766	0.000	0.724	0.794	0.000	0.674	0.998
nuoI	petA	2264373	2263997	SO_1014	SO_0608	0.000	0.000	0.000	0.000	0.434	0.000	0.969	0.076	0.981
SO_2095	hypB	2265334	2265332	SO_2095	SO_2093	0.588	0.000	0.000	0.000	0.000	0.000	0.000	0.000	0.578
etfA	SO_2768	2266290	2265945	SO_3144	SO_2768	0.431	0.001	0.158	0.000	0.080	0.192	0.000	0.096	0.582
SO_0854	napH	2264222	2264214	SO_0854	SO_0846	0.432	0.000	0.000	0.000	0.000	0.000	0.000	0.000	0.432
msrA	SO_2100	2265544	2265339	SO_2337	SO_2100	0.000	0.455	0.000	0.000	0.000	0.194	0.000	0.056	0.531
SO_4144	SO_0717	2267180	2264098	SO_4144	SO_0717	0.000	0.000	0.000	0.000	0.000	0.000	0.000	0.545	0.545
cydA	nuoH	2266427	2264374	SO_3286	SO_1015	0.000	0.000	0.000	0.000	0.000	0.000	0.900	0.150	0.907
dmaA-1	SO_1428	2264756	2264755	SO_1429	SO_1428	0.811	0.000	0.683	0.000	0.000	0.000	0.000	0.492	0.964
rnfE	SO_2510	2265706	2265703	SO_2513	SO_2510	0.794	0.000	0.766	0.000	0.114	0.000	0.000	0.692	0.983
nrfD-2	nrfA	2267569	2267040	SO_4568	SO_3980	0.358	0.000	0.762	0.000	0.263	0.000	0.000	0.189	0.889
metF	SO_4047	2267106	2267100	SO_4054	SO_4047	0.463	0.000	0.000	0.000	0.000	0.000	0.000	0.000	0.463
hemA	SO_3108	2266910	2266255	SO_3834	SO_3108	0.562	0.000	0.000	0.000	0.000	0.000	0.000	0.089	0.574
hyaB	SO_2096	2265337	2265335	SO_2098	SO_2096	0.859	0.000	0.766	0.000	0.113	0.000	0.000	0.130	0.968
ccoN	petB	2265569	2263998	SO_2364	SO_0609	0.112	0.000	0.000	0.000	0.000	0.000	0.900	0.145	0.911
SO_4174	SO_4172	2267207	2267205	SO_4174	SO_4172	0.888	0.000	0.000	0.000	0.000	0.000	0.000	0.000	0.886
SO_4615	SO_4606	2267613	2267604	SO_4615	SO_4606	0.432	0.000	0.197	0.000	0.113	0.518	0.000	0.524	0.879
nrfA	SO_1427	2267040	2264754	SO_3980	SO_1427	0.266	0.000	0.367	0.383	0.000	0.000	0.000	0.230	0.477
pilU	SO_0415	2266483	2263819	SO_3350	SO_0415	0.392	0.000	0.743	0.000	0.000	0.000	0.000	0.390	0.891
SO_0988	fdnH	2264349	2263529	SO_0988	SO_0102	0.297	0.000	0.000	0.390	0.000	0.516	0.000	0.258	0.683
ccoP	ccoS	2265566	2265563	SO_2361	SO_2358	0.697	0.000	0.222	0.000	0.000	0.000	0.000	0.054	0.743
SO_3525	SO_0854	2266641	2264222	SO_3525	SO_0854	0.461	0.000	0.000	0.000	0.000	0.000	0.000	0.388	0.648
SO_4362	dmaA-1	2267388	2264756	SO_4362	SO_1429	0.270	0.000	0.766	0.000	0.000	0.054	0.000	0.406	0.882
pilU	SO_0282	2266483	2263693	SO_3350	SO_0282	0.000	0.000	0.638	0.000	0.000	0.000	0.000	0.179	0.682
nuoJ	nuoM	2264372	2264368	SO_1013	SO_1010	0.780	0.001	0.425	0.000	0.381	0.518	0.000	0.205	0.960
SO_0851	napG	2264219	2264215	SO_0851	SO_0847	0.432	0.000	0.000	0.000	0.000	0.000	0.000	0.000	0.432
SO_4737	napG	2267728	2264215	SO_4737	SO_0847	0.426	0.000	0.152	0.000	0.000	0.000	0.000	0.000	0.480
nuoA	SO_0988	2264381	2264349	SO_1021	SO_0988	0.576	0.000	0.000	0.000	0.156	0.000	0.682	0.066	0.871
SO_1963	SO_1576	2265220	2264882	SO_1963	SO_1576	0.079	0.000	0.000	0.000	0.000	0.000	0.459	0.165	0.516
cyaY	SO_1538	2267340	2264852	SO_4311	SO_1538	0.000	0.000	0.000	0.000	0.000	0.196	0.480	0.000	0.554
fdhB-1	fdnG	2267519	2263528	SO_4510	SO_0101	0.402	0.000	0.000	0.000	0.000	0.192	0.000	0.176	0.547
SO_4048	petC	2267101	2263999	SO_4048	SO_0610	0.194	0.000	0.468	0.000	0.000	0.000	0.000	0.079	0.550
SO_3034	alcA	2266183	2266179	SO_3034	SO_3030	0.446	0.000	0.000	0.000	0.000	0.000	0.000	0.490	0.692
folD	proA	2265064	2264469	SO_1792	SO_1122	0.340	0.000	0.000	0.000	0.114	0.000	0.000	0.142	0.429
SO_1432	SO_1427	2264759	2264754	SO_1432	SO_1427	0.520	0.000	0.000	0.000	0.000	0.000	0.000	0.618	0.804
SO_0109	fdnH	2263536	2263529	SO_0109	SO_0102	0.398	0.000	0.000	0.000	0.000	0.000	0.000	0.130	0.416
nuoC	nuoF	2264379	2264376	SO_1019	SO_1017	0.856	0.000	0.294	0.000	0.782	0.660	0.730	0.213	0.997
SO_4615	coxG	2267613	2267606	SO_4615	SO_4608	0.432	0.000	0.000	0.000	0.000	0.388	0.000	0.384	0.756
dmaA-2	SO_1431	2267384	2264758	SO_4358	SO_1431	0.156	0.000	0.766	0.000	0.000	0.054	0.000	0.219	0.824
SO_3117	dsbD	2266264	2264079	SO_3117	SO_0696	0.220	0.002	0.000	0.000	0.000	0.193	0.000	0.388	0.562
SO_2360	scyA	2265565	2263677	SO_2360	SO_0264	0.000	0.000	0.491	0.000	0.000	0.000	0.000	0.000	0.491
petC	frdC	2263999	2263800	SO_0610	SO_0396	0.000	0.000	0.000	0.000	0.376	0.200	0.660	0.059	0.806
nuoC	nuoK	2264379	2264371	SO_1019	SO_1012	0.808	0.000	0.569	0.000	0.680	0.792	0.000	0.406	0.995
SO_A0164	aldA	2267880	2267494	SO_A0164	SO_4480	0.105	0.028	0.000	0.000	0.000	0.000	0.900	0.136	0.911
cytcB	SO_4144	2267663	2267180	SO_4666	SO_4144	0.000	0.000	0.000	0.000	0.000	0.000	0.000	0.439	0.439
SO_2341	aceE	2265548	2263828	SO_2341	SO_0424	0.472	0.000	0.000	0.000	0.382	0.192	0.900	0.431	0.980
gpsA	hemF	2263483	2263468	SO_0053	SO_0038	0.000	0.000	0.000	0.000	0.000	0.000	0.000	0.602	0.601
nqrD	nqrF-1	2264455	2264273	SO_1106	SO_0907	0.434	0.000	0.764	0.000	0.000	0.000	0.000	0.384	0.906
SO_3925	hydA	2266993	2266988	SO_3925	SO_3920	0.746	0.000	0.762	0.000	0.000	0.000	0.000	0.290	0.950
fadI	SO_2536	2266233	2265725	SO_3089	SO_2536	0.432	0.000	0.000	0.000	0.190	0.000	0.900	0.389	0.965
dmaA-2	napF	2267384	2264957	SO_4358	SO_1663	0.125	0.000	0.000	0.000	0.076	0.000	0.000	0.388	0.436
ndh	pyrD	2266633	2265776	SO_3517	SO_2592	0.000	0.000	0.000	0.000	0.000	0.000	0.000	0.543	0.543
petA	frdC	2263997	2263800	SO_0608	SO_0396	0.000	0.000	0.000	0.000	0.378	0.000	0.660	0.128	0.790
SO_3720	SO_3719	2266810	2266809	SO_3720	SO_3719	0.703	0.000	0.000	0.000	0.000	0.000	0.000	0.433	0.820
ahpC	trxA	2264322	2263810	SO_0958	SO_0406	0.080	0.012	0.000	0.000	0.066	0.227	0.000	0.428	0.528
SO_3527	SO_0281	2266643	2263692	SO_3527	SO_0281	0.000	0.000	0.530	0.000	0.000	0.000	0.000	0.241	0.619
SO_3520	SO_0449	2266636	2263850	SO_3520	SO_0449	0.000	0.000	0.513	0.000	0.000	0.000	0.000	0.000	0.513
SO_2341	fdrC	2265548	2263801	SO_2341	SO_0397	0.172	0.000	0.000	0.000	0.256	0.000	0.000	0.192	0.433
SO_3349	ohr	2266482	2264339	SO_3349	SO_0976	0.000	0.000	0.000	0.000	0.000	0.000	0.000	0.437	0.436
ccoO	petB	2265568	2263998	SO_2363	SO_0609	0.117	0.000	0.000	0.000	0.000	0.000	0.900	0.271	0.925
ccoN	ccoO	2265569	2265568	SO_2364	SO_2363	0.908	0.899	0.766	0.000	0.000	0.509	0.000	0.542	0.999
SO_4513	hydA	2267522	2266988	SO_4513	SO_3920	0.125	0.000	0.000	0.000	0.000	0.000	0.900	0.282	0.928
hemA	hemH2	2266910	2266481	SO_3834	SO_3348	0.400	0.000	0.000	0.000	0.000	0.000	0.000	0.390	0.609
hoxK	SO_2096	2265338	2265335	SO_2099	SO_2096	0.858	0.000	0.766	0.000	0.113	0.000	0.000	0.130	0.968
hypB	hypA	2265332	2265328	SO_2093	SO_2089	0.833	0.000	0.766	0.000	0.378	0.000	0.000	0.392	0.981
SO_0852	SO_0851	2264220	2264219	SO_0852	SO_0851	0.879	0.000	0.000	0.000	0.000	0.000	0.000	0.000	0.877
SO_0283	SO_0282	2263694	2263693	SO_0283	SO_0282	0.918	0.503	0.766	0.000	0.000	0.000	0.000	0.258	0.991
SO_4159	SO_1419	2267194	2264748	SO_4159	SO_1419	0.000	0.000	0.698	0.000	0.000	0.000	0.000	0.000	0.698
nrfD	fdnH	2263882	2263529	SO_0484	SO_0102	0.424	0.009	0.000	0.000	0.000	0.000	0.000	0.103	0.448
SO_4515	SO_4505	2267524	2267514	SO_4515	SO_4505	0.299	0.000	0.718	0.000	0.000	0.000	0.000	0.000	0.784
SO_1521	SO_0401	2264837	2263805	SO_1521	SO_0401	0.000	0.000	0.000	0.000	0.000	0.000	0.000	0.524	0.524
gabD	SO_0970	2264608	2264333	SO_1275	SO_0970	0.066	0.000	0.000	0.000	0.000	0.000	0.900	0.000	0.900
SO_4362	torA	2267388	2264571	SO_4362	SO_1232	0.270	0.000	0.000	0.000	0.000	0.054	0.000	0.246	0.413
SO_3926	ldhA	2266994	2264332	SO_3926	SO_0968	0.000	0.000	0.000	0.000	0.000	0.000	0.000	0.466	0.466
nqrD	nqrB-2	2264455	2264453	SO_1106	SO_1104	0.925	0.000	0.766	0.000	0.000	0.000	0.000	0.000	0.981
sdhC	ifcA-1	2265185	2264750	SO_1927	SO_1421	0.239	0.000	0.000	0.000	0.261	0.197	0.000	0.000	0.486
leuB	serA	2267265	2264230	SO_4235	SO_0862	0.492	0.000	0.000	0.000	0.096	0.000	0.000	0.434	0.704
sucB	lpdA	2265190	2263830	SO_1931	SO_0426	0.542	0.115	0.387	0.000	0.336	0.416	0.943	0.430	0.995
fdhB-1	hydB	2267519	2266989	SO_4510	SO_3921	0.000	0.000	0.000	0.000	0.000	0.000	0.900	0.000	0.899
hydC	SO_2096	2265336	2265335	SO_2097	SO_2096	0.907	0.000	0.765	0.000	0.159	0.000	0.000	0.616	0.991
SO_2095	mtrB	2265334	2265049	SO_2095	SO_1776	0.000	0.000	0.465	0.000	0.000	0.000	0.000	0.000	0.465
SO_4504	mtrD	2267513	2265055	SO_4504	SO_1782	0.000	0.000	0.497	0.000	0.000	0.000	0.000	0.000	0.497
ribF	SO_1636	2266649	2264931	SO_3533	SO_1636	0.457	0.000	0.000	0.000	0.096	0.000	0.000	0.000	0.476
SO_4508	SO_4506	2267517	2267515	SO_4508	SO_4506	0.667	0.000	0.404	0.000	0.000	0.000	0.000	0.000	0.783
nuoH	petB	2264374	2263998	SO_1015	SO_0609	0.092	0.000	0.753	0.000	0.159	0.000	0.969	0.388	0.995
icd	sucA	2265812	2265189	SO_2629	SO_1930	0.000	0.000	0.000	0.000	0.000	0.000	0.900	0.225	0.917
nuoF	nuoL	2264376	2264370	SO_1017	SO_1011	0.840	0.000	0.000	0.000	0.645	0.000	0.707	0.229	0.984
dmsB-1	torA	2264757	2264571	SO_1430	SO_1232	0.340	0.000	0.000	0.000	0.187	0.192	0.000	0.104	0.528
nqrB-1	nqrA-1	2264269	2264268	SO_0903	SO_0902	0.925	0.000	0.766	0.000	0.000	0.000	0.000	0.230	0.984
fdhB-2	SO_4506	2267523	2267515	SO_4514	SO_4506	0.504	0.000	0.766	0.515	0.000	0.000	0.000	0.000	0.677
SO_3341	trxB	2266474	2265517	SO_3341	SO_2303	0.079	0.000	0.000	0.000	0.000	0.000	0.707	0.000	0.712
SO_4611	coxG	2267609	2267606	SO_4611	SO_4608	0.600	0.000	0.443	0.000	0.000	0.000	0.000	0.000	0.762
cymA	mtrB	2267591	2265049	SO_4591	SO_1776	0.000	0.000	0.230	0.000	0.000	0.000	0.000	0.738	0.784
SO_3382	SO_3263	2266511	2266407	SO_3382	SO_3263	0.000	0.001	0.718	0.458	0.000	0.000	0.000	0.000	0.418
fdnH	fdnG	2263529	2263528	SO_0102	SO_0101	0.923	0.000	0.761	0.000	0.260	0.509	0.000	0.611	0.996
sdhB	sdhA	2265188	2265187	SO_1929	SO_1928	0.900	0.063	0.766	0.000	0.379	0.516	0.459	0.289	0.996
SO_1431	torD	2264758	2264570	SO_1431	SO_1231	0.000	0.000	0.765	0.000	0.000	0.000	0.000	0.077	0.768
nrdB	lpdA	2265615	2263830	SO_2416	SO_0426	0.000	0.000	0.000	0.000	0.000	0.000	0.459	0.069	0.463
etfA	petC	2266290	2263999	SO_3144	SO_0610	0.000	0.000	0.000	0.000	0.258	0.000	0.707	0.000	0.768
SO_0970	petC	2264333	2263999	SO_0970	SO_0610	0.000	0.000	0.000	0.000	0.260	0.000	0.459	0.079	0.574
SO_2339	lpdA	2265546	2263830	SO_2339	SO_0426	0.536	0.000	0.224	0.000	0.188	0.000	0.971	0.206	0.991
fdhB-1	SO_4508	2267519	2267517	SO_4510	SO_4508	0.799	0.000	0.000	0.000	0.000	0.000	0.000	0.000	0.795
lpdA	frdB	2263830	2263803	SO_0426	SO_0399	0.274	0.000	0.000	0.000	0.190	0.192	0.000	0.077	0.468
SO_3108	SO_1355	2266255	2264686	SO_3108	SO_1355	0.474	0.000	0.000	0.000	0.000	0.000	0.000	0.000	0.474
SO_0415	pilD	2263819	2263818	SO_0415	SO_0414	0.787	0.000	0.520	0.000	0.000	0.000	0.000	0.692	0.963
mtrD	SO_1781	2265055	2265054	SO_1782	SO_1781	0.871	0.000	0.764	0.000	0.000	0.000	0.000	0.146	0.969
gpsA	aroE	2263483	2263470	SO_0053	SO_0040	0.079	0.000	0.000	0.000	0.000	0.000	0.000	0.545	0.552
SO_1264	SO_0886	2264598	2264254	SO_1264	SO_0886	0.000	0.000	0.000	0.000	0.000	0.000	0.000	0.466	0.466
nuoB	nuoF	2264380	2264376	SO_1020	SO_1017	0.829	0.000	0.312	0.000	0.680	0.660	0.707	0.135	0.995
cysJ	petA	2266824	2263997	SO_3738	SO_0608	0.101	0.000	0.000	0.000	0.076	0.449	0.000	0.000	0.479
sucB	frdC	2265190	2263800	SO_1931	SO_0396	0.172	0.000	0.000	0.000	0.256	0.000	0.000	0.192	0.433
SO_4509	SO_2096	2267518	2265335	SO_4509	SO_2096	0.000	0.000	0.000	0.000	0.000	0.000	0.000	0.528	0.528
etfB	ivd	2266291	2265160	SO_3145	SO_1897	0.408	0.000	0.000	0.000	0.113	0.192	0.000	0.096	0.535
pilE	SO_0285	2266640	2263696	SO_3524	SO_0285	0.000	0.000	0.229	0.000	0.000	0.000	0.000	0.386	0.495
coxG	SO_4607	2267606	2267605	SO_4608	SO_4607	0.928	0.000	0.197	0.000	0.000	0.000	0.000	0.168	0.944
rnfE	rnfA	2265706	2265701	SO_2513	SO_2508	0.793	0.000	0.766	0.778	0.154	0.000	0.000	0.649	0.863
SO_0416	SO_0285	2263820	2263696	SO_0416	SO_0285	0.400	0.000	0.705	0.000	0.000	0.000	0.000	0.339	0.866
SO_4515	fdnH	2267524	2263529	SO_4515	SO_0102	0.275	0.005	0.414	0.000	0.000	0.192	0.000	0.000	0.609
SO_0269	ccmB	2263682	2263675	SO_0269	SO_0262	0.118	0.000	0.000	0.000	0.000	0.000	0.000	0.614	0.636
asd	serA	2266216	2264230	SO_3070	SO_0862	0.116	0.000	0.000	0.000	0.261	0.199	0.000	0.142	0.455
psrA	torD	2267113	2264570	SO_4062	SO_1231	0.357	0.000	0.150	0.000	0.113	0.416	0.000	0.000	0.656
hisD	gnd	2265313	2265164	SO_2073	SO_1902	0.315	0.000	0.000	0.000	0.000	0.000	0.000	0.388	0.552
SO_4609	ccoP	2267607	2265566	SO_4609	SO_2361	0.404	0.000	0.000	0.000	0.000	0.000	0.000	0.290	0.548
gor	trxA	2267696	2263810	SO_4702	SO_0406	0.000	0.000	0.000	0.000	0.000	0.198	0.000	0.452	0.520
SO_3527	SO_0284	2266643	2263695	SO_3527	SO_0284	0.000	0.000	0.746	0.000	0.000	0.000	0.000	0.000	0.746
SO_4144	SO_2930	2267180	2266084	SO_4144	SO_2930	0.000	0.000	0.000	0.000	0.000	0.000	0.000	0.494	0.494
hypF	frdC	2265333	2263800	SO_2094	SO_0396	0.000	0.000	0.000	0.000	0.000	0.000	0.000	0.493	0.492
etfB	SO_1679	2266291	2264972	SO_3145	SO_1679	0.408	0.000	0.207	0.000	0.113	0.192	0.000	0.096	0.606
mtrA	SO_1659	2265050	2264954	SO_1777	SO_1659	0.154	0.000	0.709	0.378	0.000	0.000	0.000	0.000	0.517
SO_2269	SO_0988	2265488	2264349	SO_2269	SO_0988	0.000	0.000	0.000	0.000	0.076	0.310	0.000	0.188	0.411
nuoB	nuoC	2264380	2264379	SO_1020	SO_1019	0.944	0.750	0.766	0.000	0.779	0.794	0.730	0.785	0.999
SO_4048	SO_2931	2267101	2266085	SO_4048	SO_2931	0.000	0.000	0.000	0.000	0.000	0.000	0.000	0.499	0.499
SO_1431	SO_1428	2264758	2264755	SO_1431	SO_1428	0.575	0.000	0.765	0.000	0.000	0.000	0.000	0.528	0.946
SO_4506	fdnG	2267515	2263528	SO_4506	SO_0101	0.420	0.000	0.000	0.000	0.000	0.000	0.000	0.000	0.420
nrfA	mtrD	2267040	2265055	SO_3980	SO_1782	0.266	0.000	0.473	0.000	0.000	0.000	0.000	0.218	0.655
fadI	mmsA	2266233	2264971	SO_3089	SO_1678	0.000	0.000	0.000	0.000	0.096	0.000	0.900	0.191	0.916
etfA	sdhB	2266290	2265188	SO_3144	SO_1929	0.115	0.000	0.000	0.000	0.353	0.000	0.000	0.088	0.406
torA	nrfC	2264571	2263881	SO_1232	SO_0483	0.312	0.000	0.000	0.000	0.000	0.192	0.000	0.294	0.553
SO_1659	SO_1427	2264954	2264754	SO_1659	SO_1427	0.154	0.000	0.512	0.000	0.000	0.000	0.000	0.077	0.566
SO_4607	pyrD	2267605	2265776	SO_4607	SO_2592	0.000	0.000	0.000	0.000	0.000	0.449	0.000	0.000	0.449
fdhB-2	SO_4508	2267523	2267517	SO_4514	SO_4508	0.504	0.000	0.000	0.000	0.000	0.000	0.000	0.000	0.493
SO_4439	SO_4434	2267456	2267451	SO_4439	SO_4434	0.475	0.000	0.766	0.000	0.000	0.000	0.000	0.086	0.869
SO_3668	SO_3667	2266762	2266761	SO_3668	SO_3667	0.842	0.000	0.610	0.000	0.000	0.000	0.000	0.498	0.964
SO_2871	SO_0476	2266031	2263874	SO_2871	SO_0476	0.488	0.000	0.000	0.000	0.000	0.000	0.000	0.000	0.488
nrfC	SO_0479	2263881	2263877	SO_0483	SO_0479	0.478	0.000	0.224	0.000	0.000	0.000	0.000	0.000	0.558
cydA	nuoE	2266427	2264378	SO_3286	SO_1018	0.000	0.000	0.000	0.000	0.000	0.000	0.900	0.108	0.902
SO_1422	ifcA-1	2264751	2264750	SO_1422	SO_1421	0.634	0.000	0.000	0.000	0.000	0.000	0.000	0.000	0.634
nuoF	frdB	2264376	2263803	SO_1017	SO_0399	0.103	0.000	0.000	0.000	0.377	0.000	0.000	0.066	0.406
torC	napA	2264572	2264216	SO_1233	SO_0848	0.434	0.000	0.763	0.000	0.000	0.078	0.000	0.134	0.867
SO_4504	SO_3655	2267513	2266753	SO_4504	SO_3655	0.000	0.000	0.459	0.000	0.000	0.000	0.000	0.000	0.459
pilD	SO_0282	2263818	2263693	SO_0414	SO_0282	0.268	0.000	0.198	0.000	0.000	0.000	0.000	0.136	0.422
lpdA	aceE	2263830	2263828	SO_0426	SO_0424	0.773	0.000	0.386	0.000	0.272	0.193	0.900	0.433	0.993
sdhC	nuoC	2265185	2264379	SO_1927	SO_1019	0.052	0.000	0.000	0.000	0.496	0.000	0.000	0.060	0.496
SO_0854	SO_0283	2264222	2263694	SO_0854	SO_0283	0.000	0.000	0.524	0.000	0.000	0.000	0.000	0.259	0.623
SO_2417	SO_0716	2265616	2264097	SO_2417	SO_0716	0.000	0.000	0.000	0.000	0.000	0.000	0.000	0.524	0.524
SO_4511	hydA	2267520	2266988	SO_4511	SO_3920	0.110	0.000	0.000	0.000	0.000	0.000	0.900	0.290	0.928
SO_4362	SO_1432	2267388	2264759	SO_4362	SO_1432	0.000	0.000	0.000	0.000	0.000	0.000	0.000	0.613	0.613
nrfG	ccmH	2263880	2263681	SO_0482	SO_0268	0.357	0.239	0.695	0.000	0.000	0.000	0.000	0.000	0.830
SO_0988	petA	2264349	2263997	SO_0988	SO_0608	0.076	0.000	0.000	0.000	0.272	0.000	0.681	0.076	0.759
SO_2708	gpsA	2265889	2263483	SO_2708	SO_0053	0.403	0.000	0.000	0.000	0.000	0.000	0.000	0.000	0.403
aldA	SO_0401	2267494	2263805	SO_4480	SO_0401	0.000	0.000	0.000	0.000	0.000	0.000	0.900	0.000	0.899
ccpA	mmsB	2265409	2264975	SO_2178	SO_1682	0.000	0.000	0.000	0.000	0.000	0.000	0.000	0.421	0.421
mmsB	SO_1679	2264975	2264972	SO_1682	SO_1679	0.738	0.000	0.225	0.000	0.076	0.000	0.000	0.243	0.824
SO_1432	dmsB-1	2264759	2264757	SO_1432	SO_1430	0.638	0.000	0.000	0.000	0.000	0.000	0.000	0.229	0.702
mshB	SO_0417	2267147	2263821	SO_4106	SO_0417	0.000	0.000	0.000	0.000	0.000	0.000	0.000	0.614	0.613
SO_3774	SO_2593	2266856	2265777	SO_3774	SO_2593	0.051	0.000	0.000	0.000	0.079	0.000	0.900	0.051	0.901
hydA	fdnI	2266988	2263530	SO_3920	SO_0103	0.086	0.000	0.000	0.000	0.000	0.000	0.900	0.230	0.919
fdhB-2	SO_4362	2267523	2267388	SO_4514	SO_4362	0.181	0.000	0.422	0.000	0.000	0.000	0.000	0.000	0.495
SO_3526	SO_3523	2266642	2266639	SO_3526	SO_3523	0.834	0.000	0.000	0.000	0.000	0.000	0.000	0.000	0.831
SO_1538	gabD	2264852	2264608	SO_1538	SO_1275	0.078	0.000	0.000	0.000	0.000	0.072	0.800	0.091	0.811
SO_0970	frdB	2264333	2263803	SO_0970	SO_0399	0.259	0.000	0.000	0.000	0.319	0.281	0.887	0.000	0.949
napA	fdnH	2264216	2263529	SO_0848	SO_0102	0.206	0.000	0.000	0.000	0.000	0.657	0.000	0.208	0.749
cydA	nuoN	2266427	2264367	SO_3286	SO_1009	0.000	0.000	0.000	0.000	0.000	0.000	0.900	0.110	0.902
fdhB-2	SO_4505	2267523	2267514	SO_4514	SO_4505	0.419	0.000	0.689	0.000	0.000	0.000	0.000	0.000	0.802
sdhC	SO_1414	2265185	2264743	SO_1927	SO_1414	0.239	0.000	0.000	0.000	0.261	0.197	0.000	0.000	0.486
SO_2341	SO_2339	2265548	2265546	SO_2341	SO_2339	0.907	0.000	0.766	0.000	0.189	0.420	0.969	0.620	0.999
ccoP	petA	2265566	2263997	SO_2361	SO_0608	0.410	0.000	0.159	0.000	0.000	0.000	0.900	0.176	0.950
SO_0970	ldhA	2264333	2264332	SO_0970	SO_0968	0.479	0.000	0.000	0.000	0.000	0.000	0.000	0.070	0.471
SO_4609	nuoC	2267607	2264379	SO_4609	SO_1019	0.000	0.000	0.000	0.000	0.080	0.000	0.000	0.592	0.599
mshD	SO_3830	2267144	2266906	SO_4103	SO_3830	0.000	0.000	0.636	0.000	0.000	0.000	0.000	0.000	0.636
cyaY	leuB	2267340	2267265	SO_4311	SO_4235	0.000	0.000	0.000	0.000	0.000	0.196	0.480	0.000	0.554
ccoO	petC	2265568	2263999	SO_2363	SO_0610	0.000	0.000	0.000	0.000	0.000	0.000	0.900	0.225	0.917
SO_4360	SO_1428	2267386	2264755	SO_4360	SO_1428	0.320	0.000	0.708	0.000	0.000	0.000	0.000	0.143	0.806
hyaB	SO_2095	2265337	2265334	SO_2098	SO_2095	0.845	0.000	0.256	0.000	0.000	0.000	0.000	0.246	0.899
ccoN	ccoP	2265569	2265566	SO_2364	SO_2361	0.890	0.000	0.736	0.000	0.000	0.509	0.000	0.619	0.993
sucB	aceE	2265190	2263828	SO_1931	SO_0424	0.444	0.000	0.000	0.000	0.378	0.155	0.000	0.388	0.783
fdhE	fdnI	2263531	2263530	SO_0104	SO_0103	0.927	0.000	0.766	0.000	0.153	0.000	0.000	0.469	0.990
SO_4609	coxG	2267607	2267606	SO_4609	SO_4608	0.928	0.000	0.568	0.000	0.000	0.000	0.000	0.340	0.976
SO_4404	ccoN	2267426	2265569	SO_4404	SO_2364	0.357	0.000	0.196	0.000	0.000	0.000	0.000	0.077	0.457
SO_4484	ndh	2267498	2266633	SO_4484	SO_3517	0.000	0.000	0.000	0.000	0.000	0.000	0.000	0.435	0.435
nuoI	nuoK	2264373	2264371	SO_1014	SO_1012	0.904	0.248	0.154	0.000	0.721	0.000	0.000	0.413	0.986
SO_4515	SO_4513	2267524	2267522	SO_4515	SO_4513	0.687	0.000	0.712	0.000	0.000	0.054	0.000	0.438	0.941
nrfA	nrfG	2267040	2263880	SO_3980	SO_0482	0.080	0.000	0.566	0.000	0.000	0.000	0.000	0.230	0.650
SO_4453	etfA	2267470	2266290	SO_4453	SO_3144	0.562	0.000	0.757	0.000	0.271	0.000	0.694	0.260	0.977
SO_4404	SO_1419	2267426	2264748	SO_4404	SO_1419	0.000	0.002	0.462	0.000	0.000	0.000	0.000	0.000	0.462
SO_4173	SO_4172	2267206	2267205	SO_4173	SO_4172	0.928	0.000	0.762	0.000	0.000	0.000	0.000	0.860	0.997
ribF	SO_3525	2266649	2266641	SO_3533	SO_3525	0.500	0.000	0.000	0.000	0.000	0.000	0.000	0.000	0.489
bfr2	bfd	2264460	2263975	SO_1111	SO_0583	0.542	0.000	0.283	0.000	0.000	0.363	0.000	0.230	0.804
SO_0939	SO_0797	2264304	2264172	SO_0939	SO_0797	0.000	0.000	0.422	0.000	0.000	0.000	0.000	0.000	0.422
napD	napA	2264217	2264216	SO_0849	SO_0848	0.912	0.000	0.764	0.000	0.258	0.660	0.000	0.522	0.996
SO_4613	coxG	2267611	2267606	SO_4613	SO_4608	0.534	0.000	0.645	0.000	0.000	0.451	0.000	0.588	0.954
mshC	pilE	2267145	2266640	SO_4104	SO_3524	0.000	0.000	0.486	0.000	0.000	0.000	0.000	0.000	0.486
nuoJ	petA	2264372	2263997	SO_1013	SO_0608	0.000	0.000	0.000	0.000	0.079	0.000	0.900	0.054	0.901
SO_4048	SO_0479	2267101	2263877	SO_4048	SO_0479	0.000	0.000	0.000	0.000	0.000	0.000	0.000	0.522	0.522
dmsB-2	SO_1432	2267383	2264759	SO_4357	SO_1432	0.000	0.000	0.000	0.000	0.000	0.000	0.000	0.615	0.615
SO_1364	napB	2264695	2264213	SO_1364	SO_0845	0.000	0.000	0.000	0.000	0.000	0.000	0.000	0.431	0.430
nuoI	nuoN	2264373	2264367	SO_1014	SO_1009	0.809	0.001	0.193	0.000	0.722	0.000	0.000	0.232	0.959
SO_4694	SO_4504	2267689	2267513	SO_4694	SO_4504	0.000	0.000	0.409	0.000	0.000	0.000	0.000	0.000	0.409
SO_1563	ldhA	2264873	2264332	SO_1563	SO_0968	0.402	0.000	0.000	0.000	0.064	0.000	0.000	0.000	0.403
adhE	mdh	2265374	2264146	SO_2136	SO_0770	0.000	0.000	0.000	0.000	0.096	0.157	0.000	0.388	0.469
etfB	etfA	2266291	2266290	SO_3145	SO_3144	0.929	0.452	0.766	0.000	0.565	0.794	0.730	0.596	0.999
SO_3301	petA	2266439	2263997	SO_3301	SO_0608	0.000	0.000	0.000	0.000	0.264	0.000	0.459	0.059	0.575
rnfB	nqrD-1	2265702	2264271	SO_2509	SO_0905	0.130	0.000	0.233	0.000	0.000	0.000	0.000	0.388	0.535
cyoE	SO_4520	2267612	2267527	SO_4614	SO_4520	0.000	0.000	0.000	0.000	0.000	0.000	0.000	0.524	0.524
SO_2096	hypD	2265335	2265330	SO_2096	SO_2091	0.593	0.000	0.374	0.000	0.000	0.000	0.000	0.089	0.729
nqrD	nqrA-1	2264455	2264268	SO_1106	SO_0902	0.472	0.000	0.766	0.000	0.000	0.000	0.000	0.390	0.914
SO_0851	SO_0850	2264219	2264218	SO_0851	SO_0850	0.878	0.000	0.000	0.000	0.000	0.000	0.000	0.000	0.875
bfr2	katB	2264460	2264424	SO_1111	SO_1070	0.318	0.000	0.000	0.000	0.000	0.000	0.000	0.305	0.483
sucA	fdrC	2265189	2263801	SO_1930	SO_0397	0.282	0.000	0.000	0.000	0.376	0.000	0.000	0.000	0.522
etfB	SO_2768	2266291	2265945	SO_3145	SO_2768	0.399	0.000	0.202	0.000	0.078	0.192	0.000	0.152	0.607
SO_1432	SO_1428	2264759	2264755	SO_1432	SO_1428	0.552	0.000	0.000	0.000	0.000	0.000	0.000	0.080	0.560
dmsB-2	SO_1431	2267383	2264758	SO_4357	SO_1431	0.181	0.000	0.638	0.000	0.000	0.000	0.000	0.000	0.683
omcA	SO_1427	2265052	2264754	SO_1779	SO_1427	0.177	0.000	0.702	0.380	0.000	0.000	0.000	0.500	0.662
SO_4508	SO_0939	2267517	2264304	SO_4508	SO_0939	0.000	0.000	0.459	0.000	0.000	0.000	0.000	0.000	0.459
napB	fdnG	2264213	2263528	SO_0845	SO_0101	0.192	0.000	0.000	0.000	0.000	0.304	0.000	0.102	0.426
hemH1	hemF	2265268	2263468	SO_2019	SO_0038	0.204	0.000	0.246	0.000	0.074	0.000	0.000	0.390	0.588
mdh	fdnI	2264146	2263530	SO_0770	SO_0103	0.000	0.000	0.000	0.000	0.000	0.000	0.800	0.118	0.808
frdB	fdnH	2263803	2263529	SO_0399	SO_0102	0.000	0.000	0.000	0.000	0.000	0.000	0.000	0.611	0.611
SO_1563	ohr	2264873	2264339	SO_1563	SO_0976	0.102	0.000	0.000	0.000	0.000	0.000	0.000	0.437	0.460
SO_3058	fdrC	2266205	2263801	SO_3058	SO_0397	0.239	0.000	0.000	0.000	0.261	0.197	0.000	0.000	0.486
katG1	petC	2267427	2263999	SO_4405	SO_0610	0.000	0.000	0.000	0.000	0.000	0.507	0.000	0.061	0.507
SO_4509	sfcA	2267518	2266928	SO_4509	SO_3855	0.000	0.000	0.000	0.000	0.000	0.000	0.800	0.000	0.800
hemN	SO_2805	2267723	2265978	SO_4730	SO_2805	0.233	0.000	0.000	0.000	0.000	0.000	0.000	0.271	0.403
fdhB-1	mdh	2267519	2264146	SO_4510	SO_0770	0.000	0.000	0.000	0.000	0.000	0.000	0.800	0.000	0.800
SO_1521	SO_1518	2264837	2264834	SO_1521	SO_1518	0.547	0.000	0.177	0.000	0.000	0.000	0.000	0.431	0.753
ndh	petB	2266633	2263998	SO_3517	SO_0609	0.000	0.000	0.000	0.000	0.000	0.000	0.900	0.388	0.934
SO_1521	SO_1519	2264837	2264835	SO_1521	SO_1519	0.705	0.000	0.000	0.000	0.113	0.000	0.000	0.460	0.835
pdxB	epd	2266217	2264296	SO_3071	SO_0931	0.000	0.000	0.000	0.000	0.000	0.000	0.900	0.388	0.934
ldh	SO_2593	2265820	2265777	SO_2638	SO_2593	0.067	0.000	0.000	0.000	0.000	0.518	0.000	0.156	0.568
SO_3719	SO_1781	2266809	2265054	SO_3719	SO_1781	0.000	0.000	0.456	0.000	0.000	0.000	0.000	0.079	0.465
nuoC	nuoG	2264379	2264375	SO_1019	SO_1016	0.793	0.000	0.766	0.000	0.720	0.794	0.730	0.758	0.999
hemA	lpdA	2266910	2263830	SO_3834	SO_0426	0.000	0.000	0.541	0.000	0.000	0.000	0.000	0.000	0.541
nuoK	nuoL	2264371	2264370	SO_1012	SO_1011	0.926	0.541	0.309	0.000	0.672	0.660	0.000	0.674	0.998
ccoQ	SO_0283	2265567	2263694	SO_2362	SO_0283	0.000	0.000	0.414	0.000	0.000	0.000	0.000	0.000	0.414
nqrD	nqrC-2	2264455	2264454	SO_1106	SO_1105	0.925	0.000	0.754	0.000	0.000	0.000	0.000	0.391	0.987
SO_0416	SO_0281	2263820	2263692	SO_0416	SO_0281	0.349	0.000	0.676	0.000	0.000	0.000	0.000	0.256	0.821
cymA	SO_4360	2267591	2267386	SO_4591	SO_4360	0.077	0.000	0.363	0.000	0.000	0.000	0.000	0.281	0.518
pdxB	asd	2266217	2266216	SO_3071	SO_3070	0.912	0.000	0.000	0.000	0.114	0.199	0.000	0.192	0.937
SO_3521	SO_0281	2266637	2263692	SO_3521	SO_0281	0.000	0.000	0.504	0.000	0.000	0.000	0.000	0.093	0.520
petC	scyA	2263999	2263677	SO_0610	SO_0264	0.000	0.000	0.542	0.000	0.000	0.000	0.000	0.000	0.542
SO_4360	mtrF	2267386	2265053	SO_4360	SO_1780	0.178	0.000	0.754	0.419	0.000	0.000	0.000	0.230	0.579
nrfF	SO_0265	2263875	2263678	SO_0477	SO_0265	0.357	0.068	0.737	0.000	0.000	0.000	0.000	0.000	0.820
SO_3924	hydB	2266992	2266989	SO_3924	SO_3921	0.602	0.000	0.000	0.000	0.000	0.000	0.000	0.498	0.787
SO_2593	katG2	2265777	2264103	SO_2593	SO_0725	0.000	0.000	0.000	0.000	0.000	0.421	0.000	0.000	0.421
nrfF	SO_0476	2263875	2263874	SO_0477	SO_0476	0.821	0.000	0.000	0.000	0.000	0.000	0.000	0.000	0.817
SO_4360	SO_4359	2267386	2267385	SO_4360	SO_4359	0.874	0.000	0.237	0.000	0.000	0.000	0.000	0.616	0.957
etfA	petA	2266290	2263997	SO_3144	SO_0608	0.000	0.000	0.000	0.000	0.145	0.000	0.707	0.087	0.739
nrdG	SO_1274	2265998	2264607	SO_2833	SO_1274	0.000	0.000	0.000	0.000	0.000	0.000	0.000	0.466	0.466
SO_1274	SO_0886	2264607	2264254	SO_1274	SO_0886	0.000	0.000	0.000	0.000	0.000	0.000	0.000	0.466	0.466
mshA	pilD	2267146	2263818	SO_4105	SO_0414	0.184	0.000	0.000	0.000	0.000	0.000	0.000	0.530	0.591
msrA	ccpA	2265544	2265409	SO_2337	SO_2178	0.000	0.000	0.000	0.000	0.000	0.000	0.000	0.592	0.591
nrdD	nrdG	2265999	2265998	SO_2834	SO_2833	0.773	0.000	0.766	0.000	0.113	0.000	0.000	0.211	0.953
pilT	SO_0281	2266484	2263692	SO_3351	SO_0281	0.368	0.000	0.367	0.000	0.000	0.000	0.000	0.190	0.631
cytcB	SO_0479	2267663	2263877	SO_4666	SO_0479	0.000	0.000	0.000	0.000	0.000	0.000	0.000	0.463	0.462
SO_4611	SO_4505	2267609	2267514	SO_4611	SO_4505	0.000	0.000	0.403	0.000	0.000	0.000	0.000	0.000	0.403
SO_3527	SO_3526	2266643	2266642	SO_3527	SO_3526	0.883	0.000	0.765	0.000	0.000	0.000	0.000	0.088	0.971
nrfF	ccmB	2263875	2263675	SO_0477	SO_0262	0.410	0.000	0.741	0.000	0.000	0.000	0.000	0.000	0.837
cydB	petB	2266426	2263998	SO_3285	SO_0609	0.067	0.000	0.000	0.000	0.000	0.000	0.800	0.221	0.834
trxB	dsbE	2265517	2263680	SO_2303	SO_0267	0.178	0.000	0.000	0.000	0.000	0.305	0.000	0.188	0.472
omcA	SO_1413	2265052	2264742	SO_1779	SO_1413	0.000	0.000	0.513	0.000	0.000	0.000	0.000	0.000	0.513
leuB	proA	2267265	2264469	SO_4235	SO_1122	0.000	0.000	0.000	0.000	0.000	0.000	0.000	0.487	0.487
napF	fdhD	2264957	2263534	SO_1663	SO_0107	0.000	0.000	0.000	0.000	0.000	0.000	0.000	0.440	0.440
dsbE	SO_0265	2263680	2263678	SO_0267	SO_0265	0.655	0.000	0.186	0.000	0.000	0.000	0.000	0.389	0.800
msrA	dsbD	2265544	2264079	SO_2337	SO_0696	0.132	0.013	0.000	0.000	0.000	0.000	0.000	0.414	0.458
SO_2593	mdh	2265777	2264146	SO_2593	SO_0770	0.000	0.000	0.000	0.000	0.000	0.000	0.800	0.092	0.806
SO_2708	SO_0492	2265889	2263889	SO_2708	SO_0492	0.447	0.000	0.000	0.000	0.000	0.000	0.000	0.076	0.455
SO_4453	petB	2267470	2263998	SO_4453	SO_0609	0.092	0.000	0.000	0.000	0.000	0.000	0.681	0.000	0.691
napF	napG	2264957	2264215	SO_1663	SO_0847	0.495	0.000	0.737	0.718	0.184	0.000	0.000	0.000	0.649
cyoE	SO_4613	2267612	2267611	SO_4614	SO_4613	0.928	0.446	0.741	0.000	0.079	0.527	0.900	0.388	0.999
SO_3521	SO_0283	2266637	2263694	SO_3521	SO_0283	0.000	0.000	0.734	0.000	0.000	0.000	0.000	0.078	0.738
cyoE	SO_4606	2267612	2267604	SO_4614	SO_4606	0.579	0.000	0.579	0.000	0.381	0.000	0.000	0.191	0.892
ndh	cydB	2266633	2266426	SO_3517	SO_3285	0.279	0.000	0.000	0.000	0.000	0.000	0.900	0.287	0.940
hyaB	fdnH	2265337	2263529	SO_2098	SO_0102	0.446	0.000	0.000	0.000	0.000	0.000	0.000	0.092	0.463
katG1	ccpA	2267427	2265409	SO_4405	SO_2178	0.410	0.000	0.000	0.000	0.000	0.000	0.000	0.287	0.551
nrfD	SO_0481	2263882	2263879	SO_0484	SO_0481	0.612	0.000	0.490	0.000	0.000	0.000	0.000	0.000	0.784
SO_4507	SO_4503	2267516	2267512	SO_4507	SO_4503	0.432	0.000	0.732	0.000	0.000	0.000	0.000	0.000	0.837
SO_3922	ldhA	2266990	2264332	SO_3922	SO_0968	0.000	0.000	0.000	0.000	0.000	0.000	0.000	0.463	0.462
pilU	SO_3349	2266483	2266482	SO_3350	SO_3349	0.681	0.000	0.000	0.000	0.000	0.000	0.000	0.000	0.673
sdhC	petA	2265185	2263997	SO_1927	SO_0608	0.000	0.000	0.000	0.000	0.378	0.000	0.964	0.128	0.977
bcp	ahpC	2265141	2264322	SO_1877	SO_0958	0.103	0.000	0.000	0.000	0.113	0.196	0.000	0.429	0.546
SO_A0164	SO_2477	2267880	2265672	SO_A0164	SO_2477	0.000	0.000	0.736	0.489	0.000	0.000	0.000	0.000	0.406
mmsB	mmsA	2264975	2264971	SO_1682	SO_1678	0.663	0.000	0.150	0.000	0.089	0.000	0.900	0.542	0.984
fdrC	frdC	2263801	2263800	SO_0397	SO_0396	0.462	0.000	0.766	0.878	0.000	0.000	0.000	0.000	0.512
SO_1415	SO_1414	2264744	2264743	SO_1415	SO_1414	0.286	0.000	0.763	0.000	0.000	0.000	0.000	0.000	0.819
cytcB	petC	2267663	2263999	SO_4666	SO_0610	0.194	0.000	0.687	0.000	0.000	0.000	0.000	0.177	0.759
ftsH	petC	2264540	2263999	SO_1197	SO_0610	0.000	0.000	0.000	0.000	0.000	0.000	0.606	0.153	0.644
SO_3314	SO_0285	2266450	2263696	SO_3314	SO_0285	0.000	0.000	0.508	0.000	0.000	0.000	0.000	0.388	0.678
SO_4520	SO_3300	2267527	2266438	SO_4520	SO_3300	0.000	0.000	0.601	0.000	0.000	0.000	0.000	0.000	0.601
SO_2397	SO_2395	2265598	2265596	SO_2397	SO_2395	0.426	0.000	0.000	0.000	0.000	0.000	0.000	0.000	0.413
SO_1413	SO_0939	2264742	2264304	SO_1413	SO_0939	0.000	0.000	0.500	0.000	0.000	0.000	0.000	0.000	0.500
trxB	trxA	2265517	2263810	SO_2303	SO_0406	0.562	0.579	0.000	0.000	0.000	0.794	0.730	0.662	0.995
SO_0265	ccmA	2263678	2263676	SO_0265	SO_0263	0.542	0.000	0.529	0.000	0.000	0.000	0.000	0.245	0.814
nuoC	nuoE	2264379	2264378	SO_1019	SO_1018	0.856	0.691	0.498	0.000	0.784	0.725	0.730	0.592	0.999
cytcB	SO_0716	2267663	2264097	SO_4666	SO_0716	0.453	0.000	0.000	0.000	0.000	0.000	0.000	0.288	0.584
hemN	ccoN	2267723	2265569	SO_4730	SO_2364	0.462	0.000	0.248	0.000	0.000	0.000	0.000	0.143	0.605
torA	SO_0715	2264571	2264096	SO_1232	SO_0715	0.000	0.000	0.000	0.000	0.000	0.000	0.000	0.490	0.490
leuB	dapB	2267265	2264485	SO_4235	SO_1140	0.000	0.000	0.000	0.000	0.000	0.000	0.000	0.487	0.487
SO_4174	SO_4173	2267207	2267206	SO_4174	SO_4173	0.888	0.000	0.000	0.000	0.000	0.000	0.000	0.000	0.886
ribF	SO_3527	2266649	2266643	SO_3533	SO_3527	0.508	0.000	0.000	0.000	0.000	0.000	0.000	0.000	0.497
SO_3525	SO_0281	2266641	2263692	SO_3525	SO_0281	0.077	0.000	0.292	0.000	0.000	0.000	0.000	0.340	0.509
gabD	frdA	2264608	2263802	SO_1275	SO_0398	0.066	0.000	0.000	0.000	0.078	0.000	0.900	0.052	0.902
hyaB	hypF	2265337	2265333	SO_2098	SO_2094	0.752	0.000	0.466	0.000	0.000	0.195	0.000	0.241	0.900
petC	petA	2263999	2263997	SO_0610	SO_0608	0.929	0.000	0.766	0.000	0.640	0.794	0.938	0.528	0.999
nuoC	aroE	2264379	2263470	SO_1019	SO_0040	0.103	0.000	0.000	0.000	0.000	0.000	0.000	0.389	0.415
mtrD	omcA	2265055	2265052	SO_1782	SO_1779	0.465	0.000	0.700	0.386	0.000	0.000	0.000	0.620	0.797
trxB	trxC	2265517	2263853	SO_2303	SO_0452	0.178	0.199	0.000	0.000	0.000	0.305	0.000	0.260	0.580
nqrA-2	nqrE-1	2264452	2264272	SO_1103	SO_0906	0.472	0.000	0.737	0.000	0.000	0.000	0.000	0.390	0.903
SO_3301	frdB	2266439	2263803	SO_3301	SO_0399	0.259	0.000	0.000	0.000	0.319	0.281	0.459	0.000	0.762
mtrA	SO_0970	2265050	2264333	SO_1777	SO_0970	0.000	0.000	0.000	0.000	0.000	0.000	0.000	0.527	0.527
SO_1427	ccmH	2264754	2263681	SO_1427	SO_0268	0.295	0.000	0.000	0.000	0.000	0.000	0.000	0.290	0.465
SO_3056	SO_2727	2266203	2265906	SO_3056	SO_2727	0.000	0.000	0.718	0.000	0.000	0.000	0.000	0.000	0.718
SO_1520	nuoB	2264836	2264380	SO_1520	SO_1020	0.091	0.000	0.000	0.000	0.000	0.000	0.000	0.541	0.554
nuoC	nuoJ	2264379	2264372	SO_1019	SO_1013	0.808	0.000	0.557	0.000	0.676	0.794	0.000	0.442	0.995
SO_0854	SO_0416	2264222	2263820	SO_0854	SO_0416	0.000	0.000	0.183	0.000	0.000	0.000	0.000	0.339	0.423
ccmF-1	SO_0265	2263679	2263678	SO_0266	SO_0265	0.666	0.000	0.607	0.000	0.000	0.310	0.000	0.389	0.931
rnfG	rnfA	2265705	2265701	SO_2512	SO_2508	0.787	0.000	0.766	0.000	0.096	0.000	0.000	0.738	0.985
SO_3926	SO_3923	2266994	2266991	SO_3926	SO_3923	0.843	0.547	0.766	0.000	0.000	0.000	0.000	0.616	0.992
sdhA	sdhC	2265187	2265185	SO_1928	SO_1927	0.929	0.000	0.192	0.000	0.379	0.448	0.000	0.390	0.984
hypF	hypD	2265333	2265330	SO_2094	SO_2091	0.716	0.000	0.766	0.000	0.000	0.000	0.000	0.738	0.979
SO_1521	petC	2264837	2263999	SO_1521	SO_0610	0.000	0.000	0.000	0.000	0.000	0.000	0.459	0.076	0.467
ccoO	SO_2359	2265568	2265564	SO_2363	SO_2359	0.693	0.000	0.518	0.000	0.000	0.000	0.000	0.390	0.895
SO_3521	SO_0854	2266637	2264222	SO_3521	SO_0854	0.470	0.000	0.420	0.630	0.000	0.000	0.000	0.079	0.547
adhC	proA	2265297	2264469	SO_2054	SO_1122	0.000	0.000	0.000	0.000	0.000	0.000	0.000	0.545	0.545
SO_2931	SO_1659	2266085	2264954	SO_2931	SO_1659	0.000	0.000	0.000	0.000	0.000	0.000	0.000	0.492	0.491
SO_4513	SO_4512	2267522	2267521	SO_4513	SO_4512	0.795	0.000	0.000	0.000	0.000	0.000	0.000	0.000	0.795
SO_4515	mdh	2267524	2264146	SO_4515	SO_0770	0.000	0.000	0.000	0.000	0.000	0.000	0.800	0.000	0.800
SO_3526	SO_0440	2266642	2263842	SO_3526	SO_0440	0.000	0.000	0.758	0.000	0.000	0.000	0.000	0.000	0.758
SO_3922	hydA	2266990	2266988	SO_3922	SO_3920	0.779	0.000	0.357	0.000	0.000	0.000	0.000	0.285	0.882
SO_4508	SO_4176	2267517	2267208	SO_4508	SO_4176	0.000	0.000	0.595	0.000	0.000	0.000	0.000	0.000	0.595
SO_2340	lpdA	2265547	2263830	SO_2340	SO_0426	0.562	0.000	0.150	0.000	0.376	0.448	0.971	0.480	0.997
SO_1414	frdB	2264743	2263803	SO_1414	SO_0399	0.259	0.000	0.000	0.000	0.319	0.281	0.459	0.000	0.762
petB	petA	2263998	2263997	SO_0609	SO_0608	0.929	0.000	0.763	0.000	0.114	0.792	0.938	0.282	0.999
rnfD	frdB	2265704	2263803	SO_2511	SO_0399	0.000	0.000	0.000	0.000	0.000	0.000	0.000	0.507	0.507
mshC	SO_3781	2267145	2266863	SO_4104	SO_3781	0.454	0.000	0.513	0.000	0.000	0.000	0.000	0.000	0.716
ispH	serA	2266645	2264230	SO_3529	SO_0862	0.469	0.000	0.000	0.000	0.000	0.000	0.000	0.000	0.469
cyoE	hemA	2267612	2266910	SO_4614	SO_3834	0.000	0.000	0.000	0.000	0.263	0.000	0.000	0.440	0.559
nuoA	petA	2264381	2263997	SO_1021	SO_0608	0.000	0.000	0.000	0.000	0.113	0.000	0.900	0.090	0.908
nuoE	nuoI	2264378	2264373	SO_1018	SO_1014	0.826	0.000	0.352	0.000	0.720	0.518	0.707	0.286	0.995
pilT	SO_3349	2266484	2266482	SO_3351	SO_3349	0.665	0.000	0.000	0.000	0.000	0.000	0.000	0.000	0.658
nrfD	SO_0479	2263882	2263877	SO_0484	SO_0479	0.475	0.000	0.575	0.000	0.000	0.000	0.000	0.000	0.756
pilU	SO_0285	2266483	2263696	SO_3350	SO_0285	0.128	0.000	0.711	0.000	0.000	0.000	0.000	0.592	0.882
gor	SO_1538	2267696	2264852	SO_4702	SO_1538	0.060	0.000	0.000	0.000	0.152	0.193	0.459	0.055	0.579
torA	torD	2264571	2264570	SO_1232	SO_1231	0.809	0.000	0.753	0.000	0.188	0.509	0.800	0.944	0.999
SO_4503	fdhD	2267512	2263534	SO_4503	SO_0107	0.000	0.000	0.766	0.584	0.000	0.000	0.000	0.290	0.420
gor	gcvP	2267696	2264157	SO_4702	SO_0781	0.435	0.000	0.000	0.000	0.071	0.000	0.000	0.263	0.559
nqrE-2	nqrC-2	2264456	2264454	SO_1107	SO_1105	0.919	0.000	0.595	0.000	0.000	0.000	0.000	0.390	0.976
SO_4609	SO_4607	2267607	2267605	SO_4609	SO_4607	0.928	0.861	0.766	0.000	0.586	0.794	0.707	0.680	0.999
petB	hemF	2263998	2263468	SO_0609	SO_0038	0.468	0.000	0.000	0.000	0.000	0.000	0.000	0.000	0.468
fdhB-2	SO_4503	2267523	2267512	SO_4514	SO_4503	0.426	0.000	0.706	0.000	0.000	0.000	0.000	0.000	0.820
nqrE-2	nqrC-1	2264456	2264270	SO_1107	SO_0904	0.472	0.000	0.727	0.000	0.000	0.000	0.000	0.390	0.899
nuoC	petA	2264379	2263997	SO_1019	SO_0608	0.000	0.000	0.000	0.000	0.663	0.000	0.730	0.000	0.903
psrA	psrB	2267113	2267112	SO_4062	SO_4061	0.895	0.155	0.257	0.000	0.000	0.660	0.000	0.664	0.990
nqrA-2	nqrB-1	2264452	2264269	SO_1103	SO_0903	0.472	0.000	0.766	0.000	0.000	0.000	0.000	0.101	0.873
nuoB	nuoM	2264380	2264368	SO_1020	SO_1010	0.706	0.000	0.502	0.000	0.114	0.000	0.707	0.178	0.958
SO_2330	fre	2265538	2263902	SO_2330	SO_0504	0.060	0.000	0.000	0.000	0.000	0.000	0.000	0.416	0.416
ccmH	ccmE	2263681	2263672	SO_0268	SO_0259	0.495	0.000	0.766	0.000	0.104	0.000	0.000	0.619	0.950
etfA	nuoC	2266290	2264379	SO_3144	SO_1019	0.000	0.000	0.000	0.000	0.436	0.000	0.000	0.095	0.456
psrB	nrfA	2267112	2267040	SO_4061	SO_3980	0.107	0.000	0.279	0.000	0.000	0.000	0.000	0.241	0.443
SO_4509	SO_4508	2267518	2267517	SO_4509	SO_4508	0.877	0.000	0.000	0.000	0.000	0.000	0.000	0.000	0.875
SO_2100	dsbD	2265339	2264079	SO_2100	SO_0696	0.433	0.023	0.218	0.000	0.000	0.193	0.000	0.000	0.593
ilvC	dapB	2267375	2264485	SO_4349	SO_1140	0.280	0.000	0.160	0.000	0.000	0.000	0.000	0.192	0.444
rnfD	nqrE-1	2265704	2264272	SO_2511	SO_0906	0.231	0.000	0.766	0.000	0.000	0.000	0.000	0.388	0.874
cytcB	napA	2267663	2264216	SO_4666	SO_0848	0.084	0.000	0.000	0.000	0.000	0.000	0.000	0.456	0.456
dmaA-2	napB	2267384	2264213	SO_4358	SO_0845	0.192	0.000	0.000	0.000	0.000	0.304	0.000	0.070	0.405
ccmF-2	dsbE	2263876	2263680	SO_0478	SO_0267	0.491	0.234	0.718	0.000	0.000	0.000	0.000	0.437	0.924
nqrE-2	nqrD	2264456	2264455	SO_1107	SO_1106	0.919	0.000	0.766	0.554	0.000	0.000	0.000	0.413	0.954
SO_0415	SO_0282	2263819	2263693	SO_0415	SO_0282	0.219	0.000	0.325	0.000	0.000	0.000	0.000	0.130	0.477
SO_4414	SO_1419	2267435	2264748	SO_4414	SO_1419	0.000	0.000	0.459	0.000	0.000	0.000	0.000	0.000	0.459
nqrA-2	nqrD-1	2264452	2264271	SO_1103	SO_0905	0.472	0.000	0.749	0.000	0.000	0.000	0.000	0.390	0.907
petC	fre	2263999	2263902	SO_0610	SO_0504	0.000	0.000	0.000	0.000	0.191	0.508	0.000	0.459	0.755
SO_3301	sucA	2266439	2265189	SO_3301	SO_1930	0.213	0.000	0.000	0.000	0.262	0.000	0.000	0.096	0.402
gapA-1	SO_0533	2263932	2263928	SO_0538	SO_0533	0.690	0.000	0.000	0.000	0.000	0.000	0.000	0.000	0.684
aldA	SO_0640	2267494	2264025	SO_4480	SO_0640	0.000	0.000	0.000	0.000	0.000	0.000	0.900	0.138	0.908
hyaB	hypE	2265337	2265329	SO_2098	SO_2090	0.628	0.000	0.711	0.000	0.064	0.000	0.000	0.177	0.897
SO_4511	SO_4509	2267520	2267518	SO_4511	SO_4509	0.762	0.000	0.731	0.000	0.000	0.054	0.000	0.493	0.962
ifcA-2	petA	2267618	2263997	SO_4620	SO_0608	0.000	0.000	0.000	0.000	0.264	0.000	0.459	0.059	0.575
SO_4469	SO_4414	2267483	2267435	SO_4469	SO_4414	0.432	0.000	0.000	0.000	0.000	0.000	0.000	0.000	0.432
nrfG	ccmF-2	2263880	2263876	SO_0482	SO_0478	0.357	0.000	0.154	0.000	0.000	0.310	0.000	0.136	0.606
pilU	pilD	2266483	2263818	SO_3350	SO_0414	0.408	0.000	0.264	0.000	0.000	0.000	0.000	0.290	0.648
folA	nrdB	2266745	2265615	SO_3646	SO_2416	0.156	0.000	0.000	0.000	0.186	0.000	0.708	0.136	0.789
nrfA	torC	2267040	2264572	SO_3980	SO_1233	0.440	0.000	0.203	0.000	0.000	0.660	0.000	0.290	0.869
cydA	nuoA	2266427	2264381	SO_3286	SO_1021	0.000	0.000	0.000	0.000	0.000	0.000	0.900	0.078	0.901
nqrD-1	nqrA-1	2264271	2264268	SO_0905	SO_0902	0.925	0.000	0.762	0.000	0.000	0.000	0.000	0.390	0.987
torC	nrfF	2264572	2263875	SO_1233	SO_0477	0.203	0.000	0.196	0.000	0.000	0.000	0.000	0.284	0.477
SO_4361	torD	2267387	2264570	SO_4361	SO_1231	0.000	0.000	0.000	0.000	0.000	0.000	0.000	0.461	0.461
mshB	ccoQ	2267147	2265567	SO_4106	SO_2362	0.000	0.000	0.695	0.000	0.000	0.000	0.000	0.000	0.695
hemN	hemH2	2267723	2266481	SO_4730	SO_3348	0.382	0.000	0.000	0.000	0.000	0.000	0.000	0.388	0.597
SO_4512	SO_0988	2267521	2264349	SO_4512	SO_0988	0.000	0.000	0.632	0.000	0.000	0.000	0.000	0.000	0.632
SO_3117	pdxB	2266264	2266217	SO_3117	SO_3071	0.454	0.000	0.000	0.000	0.000	0.000	0.000	0.000	0.454
folD	aceE	2265064	2263828	SO_1792	SO_0424	0.443	0.000	0.000	0.000	0.000	0.000	0.000	0.000	0.443
SO_1659	SO_0404	2264954	2263808	SO_1659	SO_0404	0.000	0.000	0.426	0.000	0.000	0.000	0.000	0.000	0.426
SO_2360	SO_0284	2265565	2263695	SO_2360	SO_0284	0.000	0.000	0.523	0.000	0.000	0.000	0.000	0.000	0.523
etfB	SO_2395	2266291	2265596	SO_3145	SO_2395	0.399	0.000	0.295	0.000	0.078	0.192	0.000	0.244	0.690
omcA	omcB	2265052	2265051	SO_1779	SO_1778	0.421	0.000	0.674	0.498	0.000	0.000	0.000	0.738	0.751
SO_2330	SO_1520	2265538	2264836	SO_2330	SO_1520	0.000	0.000	0.000	0.000	0.000	0.000	0.000	0.468	0.468
cydA	nuoM	2266427	2264368	SO_3286	SO_1010	0.000	0.000	0.000	0.000	0.000	0.000	0.900	0.108	0.902
SO_3527	pilE	2266643	2266640	SO_3527	SO_3524	0.868	0.000	0.219	0.000	0.000	0.000	0.000	0.088	0.891
gapA-1	SO_0536	2263932	2263931	SO_0538	SO_0536	0.639	0.000	0.000	0.000	0.000	0.193	0.000	0.132	0.706
omcA	SO_0970	2265052	2264333	SO_1779	SO_0970	0.000	0.000	0.000	0.000	0.000	0.000	0.000	0.496	0.496
pilU	SO_0283	2266483	2263694	SO_3350	SO_0283	0.000	0.000	0.628	0.000	0.000	0.000	0.000	0.388	0.757
hprA	garR	2266731	2265947	SO_3631	SO_2771	0.051	0.000	0.000	0.000	0.000	0.000	0.900	0.738	0.972
nuoA	nuoN	2264381	2264367	SO_1021	SO_1009	0.620	0.000	0.711	0.000	0.114	0.792	0.000	0.281	0.980
SO_4404	ccoO	2267426	2265568	SO_4404	SO_2363	0.357	0.000	0.180	0.000	0.000	0.000	0.000	0.057	0.437
SO_4609	petB	2267607	2263998	SO_4609	SO_0609	0.472	0.000	0.753	0.000	0.459	0.449	0.969	0.290	0.998
pdxB	ldhA	2266217	2264332	SO_3071	SO_0968	0.000	0.000	0.758	0.501	0.000	0.000	0.000	0.092	0.419
SO_4512	SO_1781	2267521	2265054	SO_4512	SO_1781	0.000	0.000	0.484	0.000	0.000	0.000	0.000	0.000	0.484
fadJ	SO_2536	2266232	2265725	SO_3088	SO_2536	0.356	0.000	0.192	0.000	0.376	0.000	0.900	0.387	0.974
SO_2593	SO_1538	2265777	2264852	SO_2593	SO_1538	0.000	0.000	0.000	0.000	0.000	0.000	0.800	0.089	0.805
sdhB	gabD	2265188	2264608	SO_1929	SO_1275	0.069	0.000	0.000	0.000	0.114	0.000	0.900	0.000	0.906
SO_4513	mdh	2267522	2264146	SO_4513	SO_0770	0.000	0.000	0.000	0.000	0.000	0.000	0.800	0.108	0.809
SO_2360	SO_2359	2265565	2265564	SO_2360	SO_2359	0.870	0.000	0.179	0.000	0.000	0.000	0.000	0.000	0.883
ccmB	ccmC	2263675	2263674	SO_0262	SO_0261	0.929	0.042	0.753	0.000	0.113	0.000	0.800	0.925	0.999
hypD	petB	2265330	2263998	SO_2091	SO_0609	0.000	0.000	0.000	0.000	0.000	0.000	0.000	0.522	0.522
napA	nrfC	2264216	2263881	SO_0848	SO_0483	0.206	0.000	0.000	0.000	0.000	0.192	0.000	0.290	0.481
cydA	petC	2266427	2263999	SO_3286	SO_0610	0.000	0.000	0.000	0.000	0.000	0.000	0.800	0.454	0.880
nrfF	dsbE	2263875	2263680	SO_0477	SO_0267	0.144	0.000	0.485	0.000	0.000	0.000	0.000	0.000	0.529
sdhB	mdh	2265188	2264146	SO_1929	SO_0770	0.260	0.000	0.304	0.000	0.271	0.000	0.000	0.439	0.738
nuoE	petA	2264378	2263997	SO_1018	SO_0608	0.000	0.000	0.000	0.000	0.380	0.000	0.969	0.000	0.979
SO_1519	aceE	2264835	2263828	SO_1519	SO_0424	0.000	0.000	0.000	0.000	0.000	0.000	0.000	0.436	0.435
cymA	napD	2267591	2264217	SO_4591	SO_0849	0.292	0.000	0.758	0.000	0.000	0.000	0.000	0.212	0.846
cytcB	SO_3898	2267663	2266967	SO_4666	SO_3898	0.442	0.000	0.000	0.000	0.000	0.000	0.000	0.000	0.442
SO_2180	SO_1314	2265411	2264646	SO_2180	SO_1314	0.000	0.000	0.766	0.506	0.000	0.000	0.000	0.000	0.410
omcA	SO_0440	2265052	2263842	SO_1779	SO_0440	0.000	0.000	0.669	0.000	0.000	0.000	0.000	0.000	0.669
SO_1364	fre	2264695	2263902	SO_1364	SO_0504	0.000	0.005	0.727	0.000	0.000	0.000	0.000	0.076	0.731
SO_3525	SO_3520	2266641	2266636	SO_3525	SO_3520	0.379	0.000	0.561	0.000	0.000	0.000	0.000	0.096	0.719
proC	pilT	2266486	2266484	SO_3354	SO_3351	0.719	0.000	0.000	0.000	0.000	0.000	0.000	0.000	0.713
SO_4507	SO_1431	2267516	2264758	SO_4507	SO_1431	0.000	0.000	0.752	0.474	0.000	0.000	0.000	0.000	0.425
pilT	SO_0282	2266484	2263693	SO_3351	SO_0282	0.000	0.000	0.399	0.000	0.000	0.000	0.000	0.084	0.412
SO_3720	hemF	2266810	2263468	SO_3720	SO_0038	0.000	0.000	0.000	0.000	0.000	0.000	0.900	0.142	0.908
SO_4144	SO_4048	2267180	2267101	SO_4144	SO_4048	0.000	0.000	0.000	0.000	0.000	0.000	0.000	0.495	0.495
nuoE	fdrC	2264378	2263801	SO_1018	SO_0397	0.103	0.000	0.000	0.000	0.376	0.000	0.000	0.000	0.402
ccoP	ccmA	2265566	2263676	SO_2361	SO_0263	0.080	0.000	0.000	0.000	0.000	0.000	0.000	0.389	0.401
nuoL	petA	2264370	2263997	SO_1011	SO_0608	0.098	0.000	0.000	0.000	0.113	0.000	0.707	0.128	0.752
gabD	gcvP	2264608	2264157	SO_1275	SO_0781	0.000	0.000	0.000	0.000	0.000	0.156	0.000	0.738	0.764
SO_4515	hydB	2267524	2266989	SO_4515	SO_3921	0.000	0.000	0.000	0.000	0.000	0.000	0.900	0.103	0.904
omcA	SO_1428	2265052	2264755	SO_1779	SO_1428	0.100	0.000	0.391	0.000	0.000	0.000	0.000	0.284	0.553
SO_4515	fdhB-2	2267524	2267523	SO_4515	SO_4514	0.765	0.001	0.765	0.000	0.000	0.192	0.000	0.076	0.948
SO_2727	omcB	2265906	2265051	SO_2727	SO_1778	0.000	0.000	0.549	0.000	0.000	0.000	0.000	0.169	0.600
napB	ccmE	2264213	2263672	SO_0845	SO_0259	0.266	0.000	0.245	0.000	0.000	0.000	0.000	0.103	0.434
sucB	sdhC	2265190	2265185	SO_1931	SO_1927	0.685	0.000	0.000	0.000	0.640	0.000	0.000	0.696	0.959
SO_0854	SO_0851	2264222	2264219	SO_0854	SO_0851	0.897	0.000	0.000	0.000	0.000	0.000	0.000	0.000	0.896
SO_4737	hemN	2267728	2267723	SO_4737	SO_4730	0.430	0.000	0.186	0.000	0.000	0.000	0.000	0.096	0.522
cydB	petC	2266426	2263999	SO_3285	SO_0610	0.000	0.000	0.000	0.000	0.000	0.000	0.800	0.167	0.822
SO_4611	SO_4606	2267609	2267604	SO_4611	SO_4606	0.597	0.000	0.597	0.000	0.000	0.000	0.000	0.000	0.826
nuoI	nuoJ	2264373	2264372	SO_1014	SO_1013	0.897	0.245	0.215	0.000	0.336	0.000	0.000	0.286	0.961
dsbD	SO_0269	2264079	2263682	SO_0696	SO_0269	0.408	0.023	0.153	0.000	0.000	0.193	0.000	0.343	0.677
leuB	SO_2341	2267265	2265548	SO_4235	SO_2341	0.074	0.000	0.000	0.000	0.112	0.192	0.459	0.000	0.564
SO_4361	dmsB-2	2267387	2267383	SO_4361	SO_4357	0.521	0.000	0.000	0.000	0.000	0.000	0.000	0.203	0.592
nuoN	petB	2264367	2263998	SO_1009	SO_0609	0.089	0.000	0.191	0.000	0.144	0.000	0.900	0.222	0.934
nqrD	nqrA-2	2264455	2264452	SO_1106	SO_1103	0.925	0.000	0.766	0.000	0.000	0.000	0.000	0.390	0.987
SO_4694	SO_1781	2267689	2265054	SO_4694	SO_1781	0.000	0.000	0.549	0.000	0.000	0.000	0.000	0.000	0.549
dsbE	ccmA	2263680	2263676	SO_0267	SO_0263	0.579	0.000	0.676	0.000	0.000	0.000	0.000	0.396	0.906
nqrC-2	nqrB-2	2264454	2264453	SO_1105	SO_1104	0.925	0.000	0.766	0.000	0.000	0.000	0.000	0.592	0.991
SO_3420	SO_2726	2266545	2265905	SO_3420	SO_2726	0.404	0.000	0.422	0.000	0.000	0.000	0.000	0.000	0.632
nrfG	ccmA	2263880	2263676	SO_0482	SO_0263	0.334	0.000	0.166	0.000	0.000	0.000	0.000	0.124	0.446
cytcB	ccoO	2267663	2265568	SO_4666	SO_2363	0.000	0.000	0.168	0.000	0.000	0.000	0.000	0.466	0.525
ccoQ	SO_2357	2265567	2265562	SO_2362	SO_2357	0.727	0.000	0.000	0.000	0.000	0.000	0.000	0.000	0.721
SO_2935	SO_1852	2266089	2265119	SO_2935	SO_1852	0.535	0.000	0.000	0.000	0.000	0.000	0.000	0.000	0.535
hemA	hisD	2266910	2265313	SO_3834	SO_2073	0.440	0.000	0.000	0.000	0.000	0.000	0.000	0.000	0.440
SO_3058	SO_1419	2266205	2264748	SO_3058	SO_1419	0.000	0.000	0.478	0.000	0.000	0.000	0.000	0.000	0.478
nqrE-1	nqrC-1	2264272	2264270	SO_0906	SO_0904	0.907	0.000	0.718	0.000	0.000	0.000	0.000	0.390	0.981
SO_0988	napH	2264349	2264214	SO_0988	SO_0846	0.424	0.000	0.000	0.000	0.191	0.000	0.000	0.000	0.502
SO_4359	dmsB-2	2267385	2267383	SO_4359	SO_4357	0.728	0.000	0.000	0.000	0.000	0.000	0.000	0.122	0.742
SO_4503	hydC	2267512	2265336	SO_4503	SO_2097	0.000	0.000	0.000	0.000	0.000	0.000	0.000	0.505	0.505
SO_2043	SO_0715	2265287	2264096	SO_2043	SO_0715	0.407	0.000	0.000	0.000	0.180	0.000	0.000	0.246	0.583
nuoA	nuoJ	2264381	2264372	SO_1021	SO_1013	0.677	0.000	0.244	0.000	0.272	0.518	0.000	0.205	0.909
ldh	mmsA	2265820	2264971	SO_2638	SO_1678	0.000	0.000	0.000	0.000	0.076	0.192	0.000	0.464	0.544
SO_1414	frdC	2264743	2263800	SO_1414	SO_0396	0.239	0.000	0.000	0.000	0.261	0.197	0.000	0.000	0.486
rnfB	nqrD	2265702	2264455	SO_2509	SO_1106	0.130	0.000	0.169	0.000	0.000	0.000	0.000	0.388	0.496
psrB	sdhB	2267112	2265188	SO_4061	SO_1929	0.000	0.000	0.000	0.000	0.000	0.000	0.000	0.435	0.435
torC	torD	2264572	2264570	SO_1233	SO_1231	0.759	0.000	0.743	0.000	0.112	0.000	0.800	0.738	0.996
nuoH	SO_0988	2264374	2264349	SO_1015	SO_0988	0.575	0.000	0.000	0.000	0.393	0.000	0.683	0.246	0.925
pyrD	rnfB	2265776	2265702	SO_2592	SO_2509	0.343	0.162	0.000	0.000	0.000	0.000	0.000	0.000	0.412
SO_4613	SO_4609	2267611	2267607	SO_4613	SO_4609	0.538	0.000	0.448	0.000	0.000	0.000	0.000	0.178	0.761
SO_4515	SO_4506	2267524	2267515	SO_4515	SO_4506	0.459	0.000	0.766	0.000	0.000	0.000	0.000	0.000	0.862
SO_1428	SO_1427	2264755	2264754	SO_1428	SO_1427	0.868	0.000	0.756	0.000	0.000	0.000	0.000	0.492	0.981
cyoE	frdB	2267612	2263803	SO_4614	SO_0399	0.000	0.000	0.000	0.000	0.379	0.000	0.000	0.226	0.487
ccmH	SO_0054	2263681	2263484	SO_0268	SO_0054	0.448	0.000	0.000	0.000	0.000	0.000	0.000	0.000	0.448
SO_4144	SO_4142	2267180	2267178	SO_4144	SO_4142	0.433	0.000	0.000	0.000	0.000	0.000	0.000	0.000	0.420
SO_2341	petA	2265548	2263997	SO_2341	SO_0608	0.000	0.000	0.000	0.000	0.264	0.000	0.000	0.493	0.601
zwf	tyrA	2265684	2264693	SO_2489	SO_1362	0.068	0.000	0.000	0.000	0.000	0.421	0.000	0.000	0.424
sucB	nuoE	2265190	2264378	SO_1931	SO_1018	0.000	0.000	0.000	0.000	0.640	0.000	0.000	0.096	0.653
ccmD	ccmE	2263673	2263672	SO_0260	SO_0259	0.911	0.000	0.331	0.000	0.000	0.529	0.000	0.460	0.981
SO_3349	SO_2588	2266482	2265772	SO_3349	SO_2588	0.172	0.000	0.000	0.000	0.112	0.310	0.000	0.052	0.422
hemN	SO_4520	2267723	2267527	SO_4730	SO_4520	0.000	0.000	0.732	0.515	0.000	0.000	0.000	0.523	0.533
ndh	cydA	2266633	2266427	SO_3517	SO_3286	0.315	0.000	0.000	0.000	0.000	0.000	0.900	0.421	0.954
sdhA	frdC	2265187	2263800	SO_1928	SO_0396	0.326	0.000	0.000	0.000	0.261	0.305	0.000	0.000	0.606
SO_4362	SO_4361	2267388	2267387	SO_4362	SO_4361	0.795	0.000	0.000	0.000	0.000	0.000	0.000	0.163	0.817
mdh	fdnG	2264146	2263528	SO_0770	SO_0101	0.000	0.000	0.000	0.000	0.000	0.000	0.800	0.000	0.800
SO_0772	SO_0510	2264148	2263907	SO_0772	SO_0510	0.000	0.000	0.714	0.000	0.000	0.192	0.000	0.000	0.753
SO_3528	SO_0285	2266644	2263696	SO_3528	SO_0285	0.000	0.000	0.359	0.000	0.000	0.000	0.000	0.241	0.481
SO_4511	fdnG	2267520	2263528	SO_4511	SO_0101	0.422	0.000	0.000	0.000	0.000	0.054	0.000	0.288	0.561
aldA	proA	2267494	2264469	SO_4480	SO_1122	0.000	0.000	0.000	0.000	0.000	0.000	0.000	0.460	0.460
aldA	adhC	2267494	2265297	SO_4480	SO_2054	0.054	0.000	0.000	0.000	0.000	0.000	0.900	0.499	0.946
garR	SO_1563	2265947	2264873	SO_2771	SO_1563	0.535	0.000	0.000	0.000	0.000	0.000	0.000	0.000	0.535
gor	sucA	2267696	2265189	SO_4702	SO_1930	0.277	0.000	0.000	0.000	0.185	0.506	0.614	0.189	0.882
SO_2643	petC	2265824	2263999	SO_2643	SO_0610	0.000	0.000	0.000	0.000	0.000	0.000	0.459	0.076	0.467
dmsB-2	torA	2267383	2264571	SO_4357	SO_1232	0.340	0.000	0.000	0.000	0.187	0.192	0.000	0.128	0.541
SO_4513	fdhE	2267522	2263531	SO_4513	SO_0104	0.416	0.000	0.000	0.000	0.000	0.448	0.000	0.140	0.684
leuB	petC	2267265	2263999	SO_4235	SO_0610	0.000	0.000	0.000	0.000	0.185	0.192	0.480	0.000	0.610
hydB	hydA	2266989	2266988	SO_3921	SO_3920	0.869	0.899	0.766	0.000	0.076	0.525	0.800	0.545	0.999
nuoB	SO_0401	2264380	2263805	SO_1020	SO_0401	0.000	0.000	0.000	0.000	0.000	0.000	0.000	0.618	0.617
mtrD	SO_1428	2265055	2264755	SO_1782	SO_1428	0.341	0.000	0.714	0.000	0.000	0.000	0.000	0.000	0.799
hemN	ccoP	2267723	2265566	SO_4730	SO_2361	0.469	0.000	0.000	0.000	0.000	0.000	0.000	0.260	0.572
fdhB-2	SO_4507	2267523	2267516	SO_4514	SO_4507	0.519	0.000	0.766	0.000	0.000	0.000	0.000	0.000	0.877
SO_4737	SO_2359	2267728	2265564	SO_4737	SO_2359	0.395	0.000	0.169	0.000	0.000	0.000	0.000	0.259	0.575
asd	dapB	2266216	2264485	SO_3070	SO_1140	0.562	0.000	0.180	0.000	0.000	0.000	0.000	0.542	0.812
mshC	SO_2360	2267145	2265565	SO_4104	SO_2360	0.000	0.000	0.544	0.000	0.000	0.000	0.000	0.000	0.544
katG1	sdhB	2267427	2265188	SO_4405	SO_1929	0.000	0.000	0.000	0.000	0.000	0.000	0.000	0.512	0.512
SO_4361	SO_4360	2267387	2267386	SO_4361	SO_4360	0.643	0.000	0.000	0.000	0.000	0.000	0.000	0.521	0.817
pilT	SO_0415	2266484	2263819	SO_3351	SO_0415	0.392	0.011	0.762	0.000	0.000	0.000	0.000	0.143	0.858
hoxK	hypC	2265338	2265331	SO_2099	SO_2092	0.622	0.000	0.199	0.000	0.157	0.000	0.000	0.177	0.739
cymA	napB	2267591	2264213	SO_4591	SO_0845	0.407	0.000	0.766	0.000	0.112	0.000	0.000	0.288	0.893
ifcA-1	frdB	2264750	2263803	SO_1421	SO_0399	0.259	0.000	0.000	0.000	0.319	0.281	0.887	0.000	0.949
pyrD	lpdA	2265776	2263830	SO_2592	SO_0426	0.102	0.000	0.000	0.000	0.000	0.000	0.000	0.619	0.635
sdhC	frdB	2265185	2263803	SO_1927	SO_0399	0.492	0.000	0.000	0.000	0.591	0.518	0.568	0.000	0.947
SO_4144	SO_2931	2267180	2266085	SO_4144	SO_2931	0.000	0.000	0.000	0.000	0.000	0.000	0.000	0.542	0.542
SO_0978	petC	2264341	2263999	SO_0978	SO_0610	0.000	0.000	0.000	0.000	0.261	0.508	0.000	0.070	0.615
napH	ccmA	2264214	2263676	SO_0846	SO_0263	0.359	0.000	0.000	0.000	0.112	0.000	0.000	0.079	0.403
cydA	nuoB	2266427	2264380	SO_3286	SO_1020	0.000	0.000	0.000	0.000	0.000	0.000	0.900	0.000	0.899
cydA	petA	2266427	2263997	SO_3286	SO_0608	0.076	0.000	0.000	0.000	0.000	0.000	0.800	0.389	0.871
napD	ccmF-1	2264217	2263679	SO_0849	SO_0266	0.308	0.000	0.206	0.000	0.000	0.000	0.000	0.000	0.414
SO_4176	SO_4174	2267208	2267207	SO_4176	SO_4174	0.591	0.000	0.000	0.000	0.000	0.000	0.000	0.000	0.582
SO_4048	SO_3420	2267101	2266545	SO_4048	SO_3420	0.000	0.000	0.000	0.000	0.000	0.000	0.000	0.545	0.545
dmaA-1	torA	2264756	2264571	SO_1429	SO_1232	0.000	0.000	0.759	0.604	0.000	0.000	0.000	0.387	0.425
SO_4507	SO_4504	2267516	2267513	SO_4507	SO_4504	0.660	0.000	0.634	0.000	0.000	0.000	0.000	0.000	0.864
SO_1781	mtrA	2265054	2265050	SO_1781	SO_1777	0.455	0.000	0.764	0.000	0.000	0.000	0.000	0.000	0.859
SO_0715	SO_0714	2264096	2264095	SO_0715	SO_0714	0.865	0.000	0.000	0.000	0.000	0.000	0.000	0.212	0.887
SO_1431	SO_1427	2264758	2264754	SO_1431	SO_1427	0.541	0.000	0.158	0.000	0.000	0.000	0.000	0.290	0.687
napA	ccmE	2264216	2263672	SO_0848	SO_0259	0.262	0.000	0.196	0.000	0.000	0.000	0.000	0.145	0.409
SO_4508	SO_1176	2267517	2264520	SO_4508	SO_1176	0.000	0.000	0.526	0.000	0.000	0.000	0.000	0.000	0.526
cyaY	frdB	2267340	2263803	SO_4311	SO_0399	0.000	0.000	0.000	0.000	0.000	0.448	0.000	0.084	0.461
fre	hemF	2263902	2263468	SO_0504	SO_0038	0.000	0.000	0.000	0.000	0.077	0.000	0.000	0.421	0.430
SO_4048	SO_0717	2267101	2264098	SO_4048	SO_0717	0.124	0.059	0.766	0.673	0.000	0.000	0.000	0.521	0.445
ugd	SO_3190	2267683	2266335	SO_4687	SO_3190	0.468	0.000	0.000	0.432	0.000	0.000	0.000	0.089	0.476
SO_3922	hoxK	2266990	2265338	SO_3922	SO_2099	0.220	0.000	0.000	0.000	0.000	0.000	0.000	0.290	0.409
SO_2095	SO_1420	2265334	2264749	SO_2095	SO_1420	0.000	0.000	0.727	0.000	0.000	0.000	0.000	0.000	0.727
ccmH	ccmD	2263681	2263673	SO_0268	SO_0260	0.458	0.000	0.404	0.000	0.000	0.000	0.000	0.226	0.715
SO_4507	psrA	2267516	2267113	SO_4507	SO_4062	0.235	0.129	0.000	0.000	0.000	0.054	0.000	0.388	0.535
sucA	ifcA-1	2265189	2264750	SO_1930	SO_1421	0.213	0.000	0.000	0.000	0.262	0.000	0.000	0.131	0.412
napH	napB	2264214	2264213	SO_0846	SO_0845	0.912	0.000	0.473	0.000	0.155	0.000	0.000	0.290	0.965
fdhB-2	sfcA	2267523	2266928	SO_4514	SO_3855	0.000	0.000	0.000	0.000	0.000	0.000	0.800	0.000	0.800
SO_3496	mmsA	2266615	2264971	SO_3496	SO_1678	0.208	0.000	0.715	0.721	0.000	0.000	0.000	0.343	0.415
nqrC-2	scyA	2264454	2263677	SO_1105	SO_0264	0.060	0.000	0.000	0.000	0.000	0.000	0.000	0.547	0.547
hemH2	SO_0027	2266481	2263457	SO_3348	SO_0027	0.000	0.000	0.000	0.000	0.000	0.000	0.900	0.132	0.907
SO_2341	ahpC	2265548	2264322	SO_2341	SO_0958	0.000	0.000	0.000	0.000	0.000	0.000	0.459	0.080	0.469
SO_2341	nuoF	2265548	2264376	SO_2341	SO_1017	0.000	0.000	0.000	0.000	0.260	0.000	0.000	0.261	0.417
nqrE-2	nqrB-2	2264456	2264453	SO_1107	SO_1104	0.919	0.000	0.766	0.000	0.000	0.000	0.000	0.390	0.986
petC	petB	2263999	2263998	SO_0610	SO_0609	0.929	0.851	0.765	0.000	0.000	0.794	0.938	0.632	0.999
SO_4485	SO_0717	2267499	2264098	SO_4485	SO_0717	0.000	0.000	0.000	0.000	0.000	0.000	0.000	0.431	0.430
sdhC	petB	2265185	2263998	SO_1927	SO_0609	0.000	0.000	0.000	0.000	0.000	0.000	0.964	0.257	0.971
ispH	pilE	2266645	2266640	SO_3529	SO_3524	0.529	0.000	0.000	0.000	0.000	0.000	0.000	0.000	0.519
SO_3051	SO_2930	2266198	2266084	SO_3051	SO_2930	0.000	0.000	0.000	0.000	0.000	0.000	0.000	0.541	0.540
hydB	SO_1422	2266989	2264751	SO_3921	SO_1422	0.000	0.000	0.360	0.000	0.000	0.000	0.000	0.168	0.431
SO_2931	SO_2930	2266085	2266084	SO_2931	SO_2930	0.606	0.000	0.766	0.888	0.000	0.000	0.000	0.498	0.650
nuoB	nuoG	2264380	2264375	SO_1020	SO_1016	0.766	0.000	0.630	0.000	0.392	0.660	0.682	0.179	0.993
SO_4615	SO_4611	2267613	2267609	SO_4615	SO_4611	0.775	0.000	0.000	0.000	0.000	0.000	0.000	0.000	0.770
ccoO	SO_2360	2265568	2265565	SO_2363	SO_2360	0.766	0.000	0.194	0.000	0.000	0.000	0.000	0.056	0.794
SO_3926	SO_3924	2266994	2266992	SO_3926	SO_3924	0.805	0.000	0.000	0.000	0.000	0.000	0.000	0.731	0.942
cydA	nuoI	2266427	2264373	SO_3286	SO_1014	0.000	0.000	0.000	0.000	0.000	0.000	0.900	0.105	0.902
panE	SO_3190	2266893	2266335	SO_3817	SO_3190	0.000	0.000	0.000	0.000	0.000	0.000	0.000	0.610	0.609
cyaY	etfB	2267340	2266291	SO_4311	SO_3145	0.000	0.000	0.000	0.000	0.000	0.509	0.000	0.000	0.509
SO_4613	SO_4611	2267611	2267609	SO_4613	SO_4611	0.826	0.000	0.566	0.000	0.000	0.000	0.000	0.000	0.918
psrA	napB	2267113	2264213	SO_4062	SO_0845	0.192	0.000	0.000	0.000	0.000	0.304	0.000	0.129	0.443
fdhB-1	SO_4503	2267519	2267512	SO_4510	SO_4503	0.426	0.000	0.668	0.000	0.000	0.000	0.000	0.000	0.796
SO_4737	napA	2267728	2264216	SO_4737	SO_0848	0.404	0.000	0.000	0.000	0.000	0.000	0.000	0.056	0.404
ispH	SO_3528	2266645	2266644	SO_3529	SO_3528	0.535	0.000	0.000	0.000	0.000	0.000	0.000	0.000	0.525
SO_2095	SO_1659	2265334	2264954	SO_2095	SO_1659	0.000	0.000	0.728	0.000	0.000	0.000	0.000	0.000	0.728
nuoJ	SO_0988	2264372	2264349	SO_1013	SO_0988	0.543	0.000	0.000	0.000	0.262	0.000	0.000	0.057	0.640
cymA	ccmF-1	2267591	2263679	SO_4591	SO_0266	0.204	0.000	0.382	0.000	0.000	0.000	0.000	0.080	0.484
proC	pilU	2266486	2266483	SO_3354	SO_3350	0.682	0.000	0.000	0.000	0.000	0.000	0.000	0.000	0.675
dsbD	trxA	2264079	2263810	SO_0696	SO_0406	0.060	0.000	0.000	0.000	0.000	0.193	0.000	0.388	0.473
ccmH	dsbE	2263681	2263680	SO_0268	SO_0267	0.928	0.000	0.694	0.000	0.000	0.000	0.000	0.540	0.988
trxB	SO_2100	2265517	2265339	SO_2303	SO_2100	0.178	0.028	0.000	0.000	0.000	0.305	0.000	0.188	0.472
SO_2095	SO_0404	2265334	2263808	SO_2095	SO_0404	0.000	0.000	0.419	0.000	0.000	0.000	0.000	0.000	0.419
ugd	SO_4174	2267683	2267207	SO_4687	SO_4174	0.375	0.000	0.000	0.000	0.000	0.000	0.000	0.153	0.435
dsbE	ccmB	2263680	2263675	SO_0267	SO_0262	0.543	0.000	0.701	0.000	0.000	0.000	0.000	0.611	0.939
SO_0269	ccmH	2263682	2263681	SO_0269	SO_0268	0.902	0.000	0.000	0.000	0.000	0.000	0.000	0.546	0.951
SO_4118	sdhB	2267159	2265188	SO_4118	SO_1929	0.424	0.000	0.000	0.000	0.080	0.000	0.000	0.065	0.436
etfA	SO_2492	2266290	2265687	SO_3144	SO_2492	0.293	0.000	0.000	0.000	0.080	0.192	0.000	0.078	0.412
gnd	rfbD	2265164	2264948	SO_1902	SO_1653	0.118	0.000	0.000	0.000	0.079	0.000	0.000	0.551	0.584
mshB	mshD	2267147	2267144	SO_4106	SO_4103	0.642	0.000	0.766	0.000	0.000	0.000	0.000	0.000	0.908
SO_4504	mtrB	2267513	2265049	SO_4504	SO_1776	0.000	0.000	0.764	0.000	0.000	0.000	0.000	0.000	0.764
SO_0415	SO_0281	2263819	2263692	SO_0415	SO_0281	0.373	0.000	0.374	0.000	0.000	0.000	0.000	0.189	0.638
SO_0717	SO_0715	2264098	2264096	SO_0717	SO_0715	0.865	0.000	0.216	0.000	0.000	0.000	0.000	0.000	0.887
ivd	mmsB	2265160	2264975	SO_1897	SO_1682	0.398	0.000	0.000	0.000	0.076	0.000	0.000	0.243	0.520
aldA	fadJ	2267494	2266232	SO_4480	SO_3088	0.000	0.001	0.000	0.000	0.077	0.000	0.900	0.051	0.901
SO_4507	dmaA-2	2267516	2267384	SO_4507	SO_4358	0.274	0.009	0.178	0.000	0.000	0.516	0.000	0.597	0.859
ccoO	petA	2265568	2263997	SO_2363	SO_0608	0.052	0.000	0.000	0.000	0.000	0.000	0.900	0.133	0.907
ilvC	gcvP	2267375	2264157	SO_4349	SO_0781	0.000	0.000	0.000	0.000	0.000	0.000	0.000	0.487	0.487
SO_4118	mdh	2267159	2264146	SO_4118	SO_0770	0.168	0.000	0.000	0.000	0.188	0.196	0.000	0.396	0.602
ifcA-1	frdC	2264750	2263800	SO_1421	SO_0396	0.239	0.000	0.000	0.000	0.261	0.197	0.800	0.000	0.890
ccoP	SO_2357	2265566	2265562	SO_2361	SO_2357	0.731	0.000	0.000	0.000	0.000	0.000	0.000	0.607	0.882
SO_4615	SO_4609	2267613	2267607	SO_4615	SO_4609	0.486	0.000	0.000	0.000	0.000	0.000	0.000	0.070	0.490
nqrF-2	nqrB-1	2264457	2264269	SO_1108	SO_0903	0.512	0.000	0.766	0.000	0.000	0.000	0.000	0.615	0.948
SO_0415	SO_0285	2263819	2263696	SO_0415	SO_0285	0.402	0.000	0.706	0.000	0.000	0.000	0.000	0.388	0.877
hprA	pdxB	2266731	2266217	SO_3631	SO_3071	0.000	0.000	0.766	0.596	0.000	0.000	0.000	0.264	0.403
psrA	torA	2267113	2264571	SO_4062	SO_1232	0.360	0.000	0.196	0.452	0.000	0.000	0.000	0.290	0.488
dsbE	SO_0054	2263680	2263484	SO_0267	SO_0054	0.486	0.000	0.000	0.000	0.000	0.000	0.000	0.000	0.486
nuoF	nuoJ	2264376	2264372	SO_1017	SO_1013	0.805	0.000	0.000	0.000	0.376	0.000	0.000	0.205	0.887
hoxK	hypD	2265338	2265330	SO_2099	SO_2091	0.625	0.000	0.713	0.000	0.114	0.000	0.000	0.096	0.892
nuoJ	petB	2264372	2263998	SO_1013	SO_0609	0.059	0.000	0.000	0.000	0.077	0.000	0.900	0.265	0.921
pilU	SO_0284	2266483	2263695	SO_3350	SO_0284	0.000	0.000	0.663	0.000	0.000	0.000	0.000	0.143	0.691
SO_4509	fdhD	2267518	2263534	SO_4509	SO_0107	0.368	0.033	0.000	0.000	0.000	0.000	0.000	0.160	0.434
gor	SO_1576	2267696	2264882	SO_4702	SO_1576	0.091	0.000	0.161	0.000	0.000	0.000	0.900	0.076	0.914
nqrC-2	nqrA-2	2264454	2264452	SO_1105	SO_1103	0.925	0.000	0.766	0.000	0.000	0.000	0.000	0.592	0.991
nqrF-1	fre	2264273	2263902	SO_0907	SO_0504	0.000	0.000	0.684	0.000	0.000	0.000	0.000	0.000	0.684
hemH1	ftn	2265268	2263563	SO_2019	SO_0139	0.000	0.000	0.000	0.000	0.000	0.000	0.900	0.000	0.899
SO_1251	nuoI	2264587	2264373	SO_1251	SO_1014	0.000	0.000	0.511	0.000	0.000	0.000	0.000	0.063	0.511
SO_4504	SO_2095	2267513	2265334	SO_4504	SO_2095	0.000	0.000	0.682	0.000	0.000	0.000	0.000	0.000	0.682
torC	napB	2264572	2264213	SO_1233	SO_0845	0.407	0.000	0.766	0.000	0.112	0.000	0.000	0.000	0.859
SO_3117	dsbE	2266264	2263680	SO_3117	SO_0267	0.000	0.000	0.739	0.000	0.000	0.000	0.000	0.000	0.739
SO_1364	aroE	2264695	2263470	SO_1364	SO_0040	0.000	0.000	0.000	0.000	0.000	0.420	0.000	0.000	0.420
nuoG	petA	2264375	2263997	SO_1016	SO_0608	0.000	0.000	0.000	0.000	0.262	0.000	0.966	0.056	0.973
SO_2931	SO_0440	2266085	2263842	SO_2931	SO_0440	0.000	0.000	0.496	0.000	0.000	0.000	0.000	0.000	0.496
SO_4611	SO_4607	2267609	2267605	SO_4611	SO_4607	0.600	0.000	0.000	0.000	0.000	0.000	0.000	0.000	0.600
cysJ	SO_3108	2266824	2266255	SO_3738	SO_3108	0.442	0.000	0.000	0.000	0.185	0.000	0.000	0.344	0.660
nrfA	SO_2805	2267040	2265978	SO_3980	SO_2805	0.453	0.000	0.000	0.000	0.000	0.000	0.000	0.103	0.476
psrC	nrfC	2267111	2263881	SO_4060	SO_0483	0.488	0.099	0.324	0.000	0.000	0.000	0.000	0.000	0.645
SO_4515	SO_3922	2267524	2266990	SO_4515	SO_3922	0.000	0.000	0.766	0.569	0.000	0.000	0.000	0.620	0.528
nqrB-2	nqrF-1	2264453	2264273	SO_1104	SO_0907	0.434	0.000	0.766	0.000	0.000	0.000	0.000	0.390	0.908
psrA	fdhE	2267113	2263531	SO_4062	SO_0104	0.172	0.000	0.154	0.000	0.000	0.192	0.000	0.192	0.444
nqrF-1	nqrD-1	2264273	2264271	SO_0907	SO_0905	0.796	0.000	0.708	0.000	0.000	0.000	0.000	0.384	0.957
SO_4504	SO_3719	2267513	2266809	SO_4504	SO_3719	0.000	0.000	0.412	0.000	0.000	0.000	0.000	0.220	0.510
trxB	lpdA	2265517	2263830	SO_2303	SO_0426	0.308	0.000	0.000	0.396	0.065	0.416	0.000	0.106	0.582
SO_4378	etfA	2267403	2266290	SO_4378	SO_3144	0.402	0.000	0.000	0.000	0.271	0.000	0.694	0.260	0.880
SO_0109	fdnI	2263536	2263530	SO_0109	SO_0103	0.391	0.000	0.000	0.000	0.000	0.000	0.000	0.123	0.417
katB	trxA	2264424	2263810	SO_1070	SO_0406	0.000	0.000	0.000	0.000	0.000	0.053	0.000	0.428	0.415
gabD	frdC	2264608	2263800	SO_1275	SO_0396	0.000	0.000	0.000	0.000	0.064	0.000	0.900	0.000	0.900
cymA	SO_3300	2267591	2266438	SO_4591	SO_3300	0.280	0.000	0.245	0.000	0.000	0.000	0.000	0.169	0.486
SO_2339	SO_1679	2265546	2264972	SO_2339	SO_1679	0.239	0.000	0.000	0.000	0.000	0.000	0.600	0.000	0.675
sdhB	petB	2265188	2263998	SO_1929	SO_0609	0.079	0.000	0.000	0.000	0.000	0.000	0.681	0.096	0.698
cysI	fpr	2266823	2264124	SO_3737	SO_0747	0.468	0.000	0.000	0.000	0.000	0.000	0.000	0.088	0.483
SO_4509	fdnI	2267518	2263530	SO_4509	SO_0103	0.444	0.000	0.000	0.000	0.376	0.308	0.000	0.146	0.751
adhB	nqrC-2	2264809	2264454	SO_1490	SO_1105	0.000	0.000	0.000	0.000	0.000	0.000	0.000	0.542	0.542
SO_4414	SO_1420	2267435	2264749	SO_4414	SO_1420	0.000	0.000	0.615	0.000	0.000	0.000	0.000	0.000	0.615
leuB	SO_3069	2267265	2266215	SO_4235	SO_3069	0.485	0.000	0.000	0.000	0.000	0.000	0.000	0.000	0.485
SO_4737	ccoO	2267728	2265568	SO_4737	SO_2363	0.504	0.000	0.766	0.000	0.000	0.000	0.000	0.133	0.885
fabG-2	ldh	2267407	2265820	SO_4382	SO_2638	0.000	0.000	0.000	0.000	0.000	0.000	0.000	0.497	0.496
SO_0265	ccmB	2263678	2263675	SO_0265	SO_0262	0.543	0.000	0.299	0.000	0.000	0.000	0.000	0.258	0.729
sdhB	lpdA	2265188	2263830	SO_1929	SO_0426	0.308	0.000	0.000	0.000	0.190	0.192	0.000	0.088	0.499
napG	napB	2264215	2264213	SO_0847	SO_0845	0.835	0.000	0.720	0.000	0.079	0.000	0.000	0.297	0.962
sucB	nuoI	2265190	2264373	SO_1931	SO_1014	0.000	0.000	0.000	0.000	0.471	0.000	0.000	0.062	0.471
rnfG	SO_1520	2265705	2264836	SO_2512	SO_1520	0.000	0.000	0.000	0.000	0.000	0.000	0.000	0.468	0.468
serA	SO_0715	2264230	2264096	SO_0862	SO_0715	0.068	0.000	0.000	0.000	0.000	0.000	0.000	0.666	0.668
nrdB	mioC	2265615	2263431	SO_2416	SO_0001	0.218	0.000	0.000	0.000	0.000	0.000	0.000	0.522	0.601
ifcA-1	gabD	2264750	2264608	SO_1421	SO_1275	0.066	0.000	0.000	0.000	0.000	0.000	0.900	0.000	0.900
msrA	trxB	2265544	2265517	SO_2337	SO_2303	0.454	0.000	0.000	0.000	0.000	0.000	0.000	0.061	0.454
nrfG	SO_0479	2263880	2263877	SO_0482	SO_0479	0.315	0.000	0.219	0.000	0.000	0.000	0.000	0.000	0.429
SO_4359	dmaA-2	2267385	2267384	SO_4359	SO_4358	0.814	0.000	0.000	0.000	0.000	0.000	0.000	0.435	0.886
gor	SO_2340	2267696	2265547	SO_4702	SO_2340	0.410	0.000	0.000	0.000	0.376	0.448	0.616	0.260	0.925
SO_1538	petC	2264852	2263999	SO_1538	SO_0610	0.079	0.000	0.000	0.000	0.185	0.192	0.480	0.000	0.617
frdA	fdrC	2263802	2263801	SO_0398	SO_0397	0.776	0.000	0.766	0.000	0.261	0.310	0.800	0.283	0.994
SO_4360	dmsB-2	2267386	2267383	SO_4360	SO_4357	0.726	0.000	0.000	0.000	0.000	0.000	0.000	0.111	0.729
SO_4508	mtrB	2267517	2265049	SO_4508	SO_1776	0.000	0.000	0.717	0.000	0.000	0.000	0.000	0.000	0.717
hydA	fdnG	2266988	2263528	SO_3920	SO_0101	0.125	0.000	0.000	0.000	0.000	0.000	0.900	0.287	0.928
nuoH	nuoK	2264374	2264371	SO_1015	SO_1012	0.892	0.638	0.651	0.000	0.742	0.000	0.000	0.702	0.998
SO_2603	msrA	2265787	2265544	SO_2603	SO_2337	0.000	0.000	0.000	0.000	0.000	0.416	0.000	0.660	0.788
SO_4694	torE	2267689	2264573	SO_4694	SO_1234	0.000	0.000	0.659	0.000	0.000	0.000	0.000	0.521	0.825
fdhB-1	SO_0988	2267519	2264349	SO_4510	SO_0988	0.297	0.000	0.000	0.000	0.000	0.192	0.000	0.129	0.437
fadJ	SO_1683	2266232	2264976	SO_3088	SO_1683	0.069	0.000	0.000	0.000	0.000	0.000	0.000	0.464	0.467
hemN	SO_2357	2267723	2265562	SO_4730	SO_2357	0.494	0.000	0.000	0.000	0.000	0.000	0.000	0.000	0.494
SO_4607	petC	2267605	2263999	SO_4607	SO_0610	0.472	0.000	0.000	0.000	0.113	0.637	0.969	0.258	0.994
SO_2930	SO_0440	2266084	2263842	SO_2930	SO_0440	0.000	0.000	0.648	0.000	0.000	0.000	0.000	0.000	0.648
SO_0988	napD	2264349	2264217	SO_0988	SO_0849	0.372	0.000	0.000	0.000	0.114	0.516	0.000	0.000	0.693
aroE	hemF	2263470	2263468	SO_0040	SO_0038	0.629	0.000	0.000	0.000	0.000	0.000	0.000	0.614	0.847
ccoN	SO_2357	2265569	2265562	SO_2364	SO_2357	0.725	0.000	0.714	0.000	0.000	0.000	0.000	0.229	0.929
SO_2454	SO_2453	2265653	2265652	SO_2454	SO_2453	0.840	0.000	0.766	0.902	0.000	0.000	0.000	0.000	0.849
SO_3496	SO_2452	2266615	2265651	SO_3496	SO_2452	0.000	0.000	0.000	0.000	0.000	0.000	0.900	0.000	0.899
SO_4484	ccoQ	2267498	2265567	SO_4484	SO_2362	0.000	0.000	0.448	0.000	0.000	0.000	0.000	0.000	0.448
SO_4509	fdnH	2267518	2263529	SO_4509	SO_0102	0.457	0.000	0.000	0.000	0.260	0.509	0.000	0.140	0.794
ccmA	ccmE	2263676	2263672	SO_0263	SO_0259	0.895	0.058	0.766	0.000	0.097	0.000	0.000	0.290	0.980
hemH1	SO_0027	2265268	2263457	SO_2019	SO_0027	0.000	0.000	0.000	0.000	0.000	0.000	0.900	0.132	0.907
nqrD	nqrE-1	2264455	2264272	SO_1106	SO_0906	0.472	0.000	0.766	0.498	0.000	0.000	0.000	0.413	0.732
SO_2510	nqrE-1	2265703	2264272	SO_2510	SO_0906	0.320	0.000	0.605	0.000	0.000	0.000	0.000	0.077	0.717
nrfA	nrfD	2267040	2263882	SO_3980	SO_0484	0.360	0.000	0.665	0.000	0.272	0.000	0.000	0.500	0.905
dmaA-1	SO_1427	2264756	2264754	SO_1429	SO_1427	0.759	0.000	0.000	0.000	0.000	0.000	0.000	0.462	0.858
SO_3520	SO_0284	2266636	2263695	SO_3520	SO_0284	0.000	0.000	0.660	0.000	0.000	0.000	0.000	0.000	0.660
SO_4609	petA	2267607	2263997	SO_4609	SO_0608	0.420	0.000	0.000	0.000	0.000	0.000	0.969	0.143	0.982
gor	trxB	2267696	2265517	SO_4702	SO_2303	0.244	0.000	0.000	0.537	0.000	0.416	0.000	0.479	0.623
SO_4414	mtrF	2267435	2265053	SO_4414	SO_1780	0.000	0.000	0.625	0.000	0.000	0.000	0.000	0.000	0.625
hydA	nuoE	2266988	2264378	SO_3920	SO_1018	0.500	0.000	0.000	0.000	0.000	0.000	0.000	0.143	0.542
torE	torD	2264573	2264570	SO_1234	SO_1231	0.519	0.000	0.452	0.000	0.000	0.000	0.000	0.541	0.859
mshA	SO_3655	2267146	2266753	SO_4105	SO_3655	0.000	0.000	0.749	0.000	0.000	0.000	0.000	0.000	0.749
sucB	SO_1538	2265190	2264852	SO_1931	SO_1538	0.000	0.000	0.000	0.000	0.336	0.192	0.459	0.084	0.678
SO_3520	SO_0283	2266636	2263694	SO_3520	SO_0283	0.000	0.000	0.608	0.000	0.000	0.000	0.000	0.000	0.608
mshB	SO_1176	2267147	2264520	SO_4106	SO_1176	0.000	0.000	0.762	0.000	0.000	0.000	0.000	0.000	0.762
SO_2341	mdh	2265548	2264146	SO_2341	SO_0770	0.123	0.000	0.000	0.000	0.264	0.195	0.000	0.290	0.551
napA	ccmA	2264216	2263676	SO_0848	SO_0263	0.436	0.000	0.000	0.000	0.079	0.000	0.000	0.086	0.460
SO_4508	omcA	2267517	2265052	SO_4508	SO_1779	0.000	0.000	0.460	0.000	0.000	0.000	0.000	0.000	0.460
SO_0054	hemF	2263484	2263468	SO_0054	SO_0038	0.000	0.000	0.000	0.000	0.000	0.000	0.000	0.617	0.617
metF	thrA	2267106	2266540	SO_4054	SO_3415	0.404	0.000	0.000	0.000	0.187	0.000	0.000	0.096	0.501
SO_2726	torD	2265905	2264570	SO_2726	SO_1231	0.000	0.000	0.496	0.000	0.000	0.000	0.000	0.000	0.496
guaB	gapA-2	2266432	2265551	SO_3293	SO_2345	0.000	0.000	0.000	0.000	0.000	0.076	0.000	0.541	0.548
nuoC	frdB	2264379	2263803	SO_1019	SO_0399	0.103	0.000	0.000	0.000	0.640	0.000	0.000	0.076	0.660
SO_4520	mmsA	2267527	2264971	SO_4520	SO_1678	0.000	0.000	0.000	0.000	0.000	0.000	0.900	0.000	0.899
SO_4515	SO_4503	2267524	2267512	SO_4515	SO_4503	0.373	0.000	0.658	0.000	0.000	0.000	0.000	0.089	0.777
SO_2340	SO_1679	2265547	2264972	SO_2340	SO_1679	0.208	0.000	0.000	0.000	0.000	0.053	0.958	0.061	0.963
ldh	gpsA	2265820	2263483	SO_2638	SO_0053	0.052	0.000	0.000	0.000	0.000	0.513	0.000	0.000	0.513
SO_0716	SO_0714	2264097	2264095	SO_0716	SO_0714	0.865	0.000	0.000	0.000	0.000	0.000	0.000	0.545	0.934
sucA	nuoG	2265189	2264375	SO_1930	SO_1016	0.000	0.000	0.000	0.000	0.584	0.000	0.000	0.076	0.590
SO_4362	SO_4360	2267388	2267386	SO_4362	SO_4360	0.594	0.000	0.000	0.000	0.000	0.000	0.000	0.078	0.601
ccmF-2	ccmB	2263876	2263675	SO_0478	SO_0262	0.450	0.000	0.766	0.000	0.000	0.000	0.000	0.146	0.874
SO_0978	gpsA	2264341	2263483	SO_0978	SO_0053	0.192	0.000	0.000	0.000	0.000	0.513	0.000	0.341	0.705
SO_4513	SO_4503	2267522	2267512	SO_4513	SO_4503	0.396	0.009	0.648	0.000	0.000	0.000	0.000	0.290	0.828
pilU	aroE	2266483	2263470	SO_3350	SO_0040	0.406	0.000	0.000	0.000	0.000	0.000	0.000	0.090	0.423
SO_4507	SO_4506	2267516	2267515	SO_4507	SO_4506	0.896	0.000	0.766	0.000	0.000	0.000	0.000	0.390	0.982
psrB	torA	2267112	2264571	SO_4061	SO_1232	0.340	0.000	0.000	0.000	0.000	0.192	0.000	0.432	0.655
pdxB	hisD	2266217	2265313	SO_3071	SO_2073	0.165	0.000	0.000	0.000	0.000	0.000	0.000	0.389	0.456
omcB	SO_1427	2265051	2264754	SO_1778	SO_1427	0.000	0.000	0.709	0.406	0.000	0.000	0.000	0.378	0.557
petA	ccmB	2263997	2263675	SO_0608	SO_0262	0.227	0.000	0.000	0.000	0.000	0.000	0.000	0.427	0.517
SO_4506	SO_4362	2267515	2267388	SO_4506	SO_4362	0.174	0.000	0.530	0.000	0.000	0.000	0.000	0.056	0.585
hemF	SO_0025	2263468	2263455	SO_0038	SO_0025	0.000	0.000	0.000	0.000	0.000	0.000	0.900	0.142	0.908
nuoL	nuoN	2264370	2264367	SO_1011	SO_1009	0.815	0.000	0.766	0.520	0.645	0.660	0.000	0.494	0.987
sdhB	ifcA-1	2265188	2264750	SO_1929	SO_1421	0.259	0.000	0.000	0.000	0.319	0.281	0.459	0.000	0.762
katG1	SO_2593	2267427	2265777	SO_4405	SO_2593	0.000	0.000	0.000	0.000	0.000	0.421	0.000	0.000	0.421
pilD	SO_0281	2263818	2263692	SO_0414	SO_0281	0.500	0.000	0.177	0.000	0.000	0.000	0.000	0.338	0.690
SO_3627	SO_0404	2266728	2263808	SO_3627	SO_0404	0.000	0.000	0.762	0.000	0.000	0.000	0.000	0.067	0.763
SO_1520	frdB	2264836	2263803	SO_1520	SO_0399	0.000	0.735	0.000	0.000	0.000	0.000	0.000	0.000	0.735
nqrF-1	nqrC-1	2264273	2264270	SO_0907	SO_0904	0.796	0.000	0.766	0.000	0.000	0.000	0.000	0.390	0.966
leuB	gcvP	2267265	2264157	SO_4235	SO_0781	0.000	0.000	0.000	0.000	0.000	0.000	0.000	0.487	0.487
SO_4176	SO_4173	2267208	2267206	SO_4176	SO_4173	0.590	0.000	0.000	0.000	0.000	0.000	0.000	0.000	0.581
etfB	petA	2266291	2263997	SO_3145	SO_0608	0.000	0.000	0.000	0.000	0.077	0.000	0.707	0.000	0.711
rnfD	rnfA	2265704	2265701	SO_2511	SO_2508	0.842	0.000	0.766	0.000	0.263	0.000	0.000	0.649	0.988
SO_3190	SO_1518	2266335	2264834	SO_3190	SO_1518	0.000	0.000	0.000	0.000	0.000	0.000	0.000	0.544	0.544
fdhB-2	fdnG	2267523	2263528	SO_4514	SO_0101	0.402	0.000	0.000	0.000	0.000	0.192	0.000	0.176	0.547
fpr	fre	2264124	2263902	SO_0747	SO_0504	0.000	0.000	0.503	0.000	0.000	0.000	0.000	0.076	0.510
SO_2930	SO_0479	2266084	2263877	SO_2930	SO_0479	0.000	0.000	0.000	0.000	0.000	0.000	0.000	0.521	0.521
gor	nrdB	2267696	2265615	SO_4702	SO_2416	0.000	0.000	0.000	0.000	0.000	0.000	0.459	0.061	0.459
SO_2643	SO_1521	2265824	2264837	SO_2643	SO_1521	0.358	0.000	0.586	0.464	0.080	0.000	0.000	0.000	0.558
SO_2727	omcA	2265906	2265052	SO_2727	SO_1779	0.000	0.000	0.405	0.000	0.000	0.000	0.000	0.146	0.457
SO_1415	SO_1413	2264744	2264742	SO_1415	SO_1413	0.286	0.000	0.766	0.000	0.000	0.000	0.000	0.000	0.821
tonB1	SO_3668	2266764	2266762	SO_3670	SO_3668	0.525	0.000	0.355	0.000	0.000	0.000	0.000	0.281	0.743
SO_1364	hcp	2264695	2264694	SO_1364	SO_1363	0.727	0.005	0.000	0.000	0.272	0.000	0.000	0.526	0.890
SO_4512	SO_4506	2267521	2267515	SO_4512	SO_4506	0.214	0.000	0.336	0.000	0.000	0.000	0.000	0.076	0.451
nuoG	nuoM	2264375	2264368	SO_1016	SO_1010	0.784	0.000	0.360	0.000	0.673	0.000	0.683	0.287	0.986
cydA	petB	2266427	2263998	SO_3286	SO_0609	0.067	0.000	0.000	0.000	0.000	0.000	0.800	0.103	0.805
nqrA-2	frdB	2264452	2263803	SO_1103	SO_0399	0.000	0.000	0.000	0.000	0.000	0.000	0.000	0.464	0.463
SO_3926	mioC	2266994	2263431	SO_3926	SO_0001	0.391	0.000	0.000	0.000	0.000	0.000	0.000	0.152	0.449
etfB	SO_2536	2266291	2265725	SO_3145	SO_2536	0.329	0.000	0.000	0.000	0.078	0.192	0.000	0.078	0.441
SO_2330	nuoF	2265538	2264376	SO_2330	SO_1017	0.000	0.000	0.000	0.000	0.000	0.000	0.000	0.421	0.421
cydB	nuoB	2266426	2264380	SO_3285	SO_1020	0.000	0.000	0.000	0.000	0.000	0.000	0.900	0.000	0.899
gor	ahpC	2267696	2264322	SO_4702	SO_0958	0.147	0.000	0.000	0.000	0.113	0.304	0.000	0.439	0.633
nuoF	nuoG	2264376	2264375	SO_1017	SO_1016	0.854	0.000	0.753	0.000	0.673	0.726	0.682	0.287	0.998
nrfA	SO_2593	2267040	2265777	SO_3980	SO_2593	0.000	0.000	0.000	0.000	0.000	0.000	0.900	0.000	0.899
nrfG	ccmC	2263880	2263674	SO_0482	SO_0261	0.410	0.000	0.000	0.000	0.000	0.000	0.000	0.489	0.678
nqrE-2	nqrA-2	2264456	2264452	SO_1107	SO_1103	0.919	0.000	0.747	0.000	0.000	0.000	0.000	0.390	0.985
SO_1911	SO_1683	2265172	2264976	SO_1911	SO_1683	0.000	0.021	0.758	0.469	0.000	0.000	0.000	0.000	0.432
SO_4515	hoxK	2267524	2265338	SO_4515	SO_2099	0.220	0.000	0.000	0.000	0.000	0.000	0.000	0.290	0.409
SO_3923	hydB	2266991	2266989	SO_3923	SO_3921	0.685	0.000	0.766	0.000	0.000	0.000	0.000	0.288	0.939
SO_0853	SO_0850	2264221	2264218	SO_0853	SO_0850	0.804	0.000	0.157	0.000	0.000	0.000	0.000	0.000	0.824
cymA	ccmE	2267591	2263672	SO_4591	SO_0259	0.234	0.000	0.329	0.000	0.000	0.000	0.000	0.290	0.584
fdhB-2	SO_4512	2267523	2267521	SO_4514	SO_4512	0.689	0.000	0.000	0.000	0.000	0.000	0.000	0.000	0.689
SO_1679	mmsA	2264972	2264971	SO_1679	SO_1678	0.750	0.000	0.000	0.000	0.000	0.000	0.000	0.242	0.793
SO_4504	mtrA	2267513	2265050	SO_4504	SO_1777	0.000	0.000	0.632	0.000	0.000	0.000	0.000	0.000	0.632
gor	sucB	2267696	2265190	SO_4702	SO_1931	0.329	0.021	0.000	0.000	0.336	0.416	0.459	0.246	0.863
fadI	SO_2768	2266233	2265945	SO_3089	SO_2768	0.166	0.000	0.000	0.000	0.190	0.000	0.900	0.092	0.925
SO_2095	SO_1419	2265334	2264748	SO_2095	SO_1419	0.000	0.000	0.753	0.000	0.000	0.000	0.000	0.000	0.753
hyaB	hypC	2265337	2265331	SO_2098	SO_2092	0.637	0.000	0.554	0.000	0.000	0.286	0.000	0.177	0.882
SO_4453	petC	2267470	2263999	SO_4453	SO_0610	0.092	0.000	0.000	0.000	0.103	0.000	0.681	0.000	0.704
petB	fdrC	2263998	2263801	SO_0609	SO_0397	0.000	0.000	0.000	0.000	0.000	0.000	0.660	0.257	0.730
asd	SO_3069	2266216	2266215	SO_3070	SO_3069	0.741	0.000	0.000	0.000	0.000	0.000	0.000	0.060	0.736
SO_1683	mmsA	2264976	2264971	SO_1683	SO_1678	0.570	0.000	0.000	0.000	0.000	0.000	0.000	0.000	0.561
coxG	SO_4606	2267606	2267604	SO_4608	SO_4606	0.904	0.000	0.740	0.000	0.000	0.000	0.000	0.133	0.974
nuoB	nuoN	2264380	2264367	SO_1020	SO_1009	0.706	0.000	0.464	0.000	0.261	0.000	0.000	0.392	0.912
ccmB	ccmE	2263675	2263672	SO_0262	SO_0259	0.918	0.000	0.766	0.000	0.079	0.000	0.000	0.610	0.991
SO_4609	nuoH	2267607	2264374	SO_4609	SO_1015	0.000	0.000	0.550	0.000	0.076	0.000	0.000	0.161	0.603
sfcA	mdh	2266928	2264146	SO_3855	SO_0770	0.168	0.000	0.000	0.000	0.188	0.196	0.900	0.439	0.960
SO_0978	ohr	2264341	2264339	SO_0978	SO_0976	0.488	0.000	0.000	0.000	0.000	0.000	0.000	0.000	0.483
SO_4404	napG	2267426	2264215	SO_4404	SO_0847	0.353	0.194	0.159	0.446	0.000	0.000	0.000	0.271	0.535
cydB	nuoJ	2266426	2264372	SO_3285	SO_1013	0.000	0.000	0.000	0.000	0.000	0.000	0.900	0.059	0.899
nuoG	petB	2264375	2263998	SO_1016	SO_0609	0.000	0.000	0.000	0.000	0.000	0.000	0.966	0.096	0.967
sucA	nuoE	2265189	2264378	SO_1930	SO_1018	0.000	0.000	0.000	0.000	0.646	0.000	0.000	0.060	0.646
rnfD	SO_2510	2265704	2265703	SO_2511	SO_2510	0.844	0.000	0.766	0.000	0.381	0.000	0.000	0.692	0.991
gabD	fdrC	2264608	2263801	SO_1275	SO_0397	0.000	0.000	0.000	0.000	0.064	0.000	0.900	0.000	0.900
dmsB-1	SO_1427	2264757	2264754	SO_1430	SO_1427	0.724	0.000	0.000	0.000	0.000	0.000	0.000	0.530	0.858
pilE	SO_3520	2266640	2266636	SO_3524	SO_3520	0.468	0.000	0.154	0.000	0.000	0.000	0.000	0.000	0.519
SO_1800	SO_0900	2265071	2264267	SO_1800	SO_0900	0.472	0.000	0.000	0.000	0.000	0.000	0.000	0.000	0.472
SO_3117	SO_0476	2266264	2263874	SO_3117	SO_0476	0.000	0.000	0.744	0.000	0.000	0.000	0.000	0.163	0.771
asd	SO_1538	2266216	2264852	SO_3070	SO_1538	0.407	0.000	0.000	0.000	0.114	0.000	0.000	0.179	0.509
SO_4378	petA	2267403	2263997	SO_4378	SO_0608	0.054	0.000	0.000	0.000	0.188	0.000	0.681	0.000	0.724
mtrF	SO_1420	2265053	2264749	SO_1780	SO_1420	0.000	0.000	0.730	0.000	0.000	0.000	0.000	0.000	0.730
ifcA-1	petC	2264750	2263999	SO_1421	SO_0610	0.000	0.000	0.000	0.000	0.260	0.000	0.459	0.213	0.636
nrfD	ccmF-2	2263882	2263876	SO_0484	SO_0478	0.488	0.000	0.000	0.000	0.371	0.000	0.000	0.244	0.723
SO_0265	ccmC	2263678	2263674	SO_0265	SO_0261	0.568	0.000	0.175	0.000	0.000	0.000	0.000	0.389	0.752
nqrC-1	nqrB-1	2264270	2264269	SO_0904	SO_0903	0.925	0.000	0.764	0.000	0.000	0.000	0.000	0.626	0.992
SO_1419	SO_1415	2264748	2264744	SO_1419	SO_1415	0.000	0.000	0.595	0.000	0.000	0.000	0.000	0.000	0.595
folA	SO_0772	2266745	2264148	SO_3646	SO_0772	0.000	0.000	0.000	0.000	0.000	0.000	0.800	0.176	0.824
nuoK	nuoN	2264371	2264367	SO_1012	SO_1009	0.805	0.002	0.449	0.000	0.680	0.660	0.000	0.674	0.994
SO_3667	SO_1571	2266761	2264879	SO_3667	SO_1571	0.000	0.000	0.699	0.000	0.000	0.000	0.000	0.000	0.699
SO_4118	sucB	2267159	2265190	SO_4118	SO_1931	0.108	0.000	0.000	0.000	0.260	0.000	0.000	0.290	0.466
psrA	fdhD	2267113	2263534	SO_4062	SO_0107	0.189	0.000	0.325	0.000	0.000	0.000	0.000	0.000	0.416
SO_4159	mshD	2267194	2267144	SO_4159	SO_4103	0.000	0.000	0.589	0.000	0.000	0.000	0.000	0.000	0.589
cytcB	SO_4047	2267663	2267100	SO_4666	SO_4047	0.174	0.000	0.202	0.000	0.000	0.000	0.000	0.394	0.545
SO_2096	nuoG	2265335	2264375	SO_2096	SO_1016	0.234	0.000	0.293	0.000	0.000	0.000	0.000	0.000	0.422
fdhB-2	SO_4513	2267523	2267522	SO_4514	SO_4513	0.842	0.000	0.760	0.000	0.000	0.192	0.000	0.176	0.968
SO_0717	SO_0716	2264098	2264097	SO_0717	SO_0716	0.865	0.000	0.000	0.000	0.000	0.000	0.000	0.492	0.927
rnfA	frdB	2265701	2263803	SO_2508	SO_0399	0.000	0.000	0.000	0.000	0.000	0.000	0.000	0.490	0.490
hemN	SO_0025	2267723	2263455	SO_4730	SO_0025	0.000	0.000	0.000	0.000	0.000	0.000	0.900	0.000	0.899
SO_4611	SO_4609	2267609	2267607	SO_4611	SO_4609	0.600	0.000	0.000	0.000	0.000	0.000	0.000	0.000	0.600
SO_4607	frdB	2267605	2263803	SO_4607	SO_0399	0.000	0.000	0.000	0.000	0.438	0.000	0.000	0.000	0.438
SO_2357	SO_1518	2265562	2264834	SO_2357	SO_1518	0.000	0.000	0.000	0.000	0.000	0.000	0.000	0.432	0.432
ccoQ	petC	2265567	2263999	SO_2362	SO_0610	0.000	0.000	0.000	0.000	0.000	0.000	0.900	0.000	0.899
nuoA	petB	2264381	2263998	SO_1021	SO_0609	0.000	0.000	0.338	0.000	0.076	0.000	0.900	0.078	0.931
mdh	petC	2264146	2263999	SO_0770	SO_0610	0.000	0.000	0.000	0.000	0.342	0.280	0.000	0.104	0.517
sucA	frdB	2265189	2263803	SO_1930	SO_0399	0.443	0.000	0.000	0.000	0.588	0.000	0.000	0.191	0.789
ifcA-2	sucA	2267618	2265189	SO_4620	SO_1930	0.213	0.000	0.000	0.000	0.262	0.000	0.000	0.096	0.402
SO_4453	petA	2267470	2263997	SO_4453	SO_0608	0.093	0.000	0.000	0.000	0.188	0.000	0.681	0.000	0.733
pdxA	ribE-2	2266738	2266589	SO_3638	SO_3468	0.424	0.000	0.000	0.000	0.000	0.000	0.000	0.000	0.424
cymA	omcB	2267591	2265051	SO_4591	SO_1778	0.000	0.000	0.000	0.000	0.000	0.000	0.000	0.738	0.738
fdhB-1	SO_3922	2267519	2266990	SO_4510	SO_3922	0.402	0.035	0.180	0.000	0.000	0.192	0.000	0.076	0.555
SO_1432	dmaA-1	2264759	2264756	SO_1432	SO_1429	0.602	0.000	0.000	0.000	0.000	0.000	0.000	0.078	0.609
omcB	mtrB	2265051	2265049	SO_1778	SO_1776	0.608	0.000	0.713	0.000	0.000	0.000	0.000	0.738	0.966
SO_3420	ccmH	2266545	2263681	SO_3420	SO_0268	0.068	0.000	0.000	0.000	0.000	0.000	0.000	0.454	0.445
napB	nrfF	2264213	2263875	SO_0845	SO_0477	0.228	0.000	0.276	0.000	0.000	0.000	0.000	0.000	0.404
hypD	hypA	2265330	2265328	SO_2091	SO_2089	0.926	0.000	0.722	0.000	0.264	0.000	0.000	0.177	0.984
petB	frdC	2263998	2263800	SO_0609	SO_0396	0.000	0.000	0.000	0.000	0.000	0.000	0.660	0.318	0.747
hypB	hypD	2265332	2265330	SO_2093	SO_2091	0.839	0.000	0.763	0.000	0.721	0.000	0.000	0.662	0.995
cymA	napA	2267591	2264216	SO_4591	SO_0848	0.216	0.000	0.764	0.000	0.000	0.078	0.000	0.612	0.919
nrfF	ccmF-1	2263875	2263679	SO_0477	SO_0266	0.355	0.030	0.765	0.000	0.000	0.423	0.000	0.505	0.947
ispH	SO_2330	2266645	2265538	SO_3529	SO_2330	0.000	0.000	0.000	0.000	0.000	0.000	0.000	0.633	0.633
SO_0886	hemF	2264254	2263468	SO_0886	SO_0038	0.000	0.000	0.573	0.000	0.000	0.000	0.000	0.000	0.573
hydC	hypA	2265336	2265328	SO_2097	SO_2089	0.606	0.000	0.506	0.000	0.000	0.000	0.000	0.522	0.891
SO_3926	hydA	2266994	2266988	SO_3926	SO_3920	0.686	0.000	0.766	0.000	0.000	0.000	0.000	0.290	0.939
fdhB-1	SO_4505	2267519	2267514	SO_4510	SO_4505	0.494	0.000	0.711	0.000	0.000	0.000	0.000	0.000	0.840
SO_4504	mtrF	2267513	2265053	SO_4504	SO_1780	0.000	0.000	0.527	0.000	0.000	0.000	0.000	0.000	0.527
nuoF	SO_0988	2264376	2264349	SO_1017	SO_0988	0.657	0.000	0.000	0.000	0.432	0.505	0.682	0.096	0.964
hypF	hypB	2265333	2265332	SO_2094	SO_2093	0.756	0.000	0.609	0.000	0.000	0.000	0.000	0.246	0.916
SO_0481	SO_0480	2263879	2263878	SO_0481	SO_0480	0.594	0.000	0.000	0.000	0.000	0.000	0.000	0.000	0.594
nuoC	petB	2264379	2263998	SO_1019	SO_0609	0.000	0.000	0.000	0.000	0.000	0.000	0.730	0.390	0.824
SO_4615	nuoF	2267613	2264376	SO_4615	SO_1017	0.084	0.000	0.397	0.000	0.000	0.000	0.000	0.000	0.411
zwf	aroE	2265684	2263470	SO_2489	SO_0040	0.000	0.000	0.000	0.000	0.000	0.513	0.000	0.342	0.658
SO_3526	SO_0854	2266642	2264222	SO_3526	SO_0854	0.471	0.000	0.000	0.000	0.000	0.000	0.000	0.000	0.471
SO_2339	petA	2265546	2263997	SO_2339	SO_0608	0.000	0.000	0.000	0.000	0.185	0.000	0.000	0.493	0.559
SO_4484	SO_2726	2267498	2265905	SO_4484	SO_2726	0.235	0.000	0.416	0.000	0.000	0.000	0.000	0.000	0.523
mshB	mshA	2267147	2267146	SO_4106	SO_4105	0.764	0.000	0.766	0.670	0.000	0.000	0.000	0.520	0.847
rnfG	nqrE-2	2265705	2264456	SO_2512	SO_1107	0.232	0.000	0.676	0.000	0.000	0.000	0.000	0.246	0.786
SO_4737	SO_2357	2267728	2265562	SO_4737	SO_2357	0.489	0.000	0.480	0.000	0.000	0.000	0.000	0.000	0.716
pilT	pilD	2266484	2263818	SO_3351	SO_0414	0.408	0.000	0.326	0.000	0.000	0.000	0.000	0.389	0.722
sdhB	nuoF	2265188	2264376	SO_1929	SO_1017	0.086	0.000	0.000	0.000	0.377	0.000	0.000	0.076	0.402
ilvC	pyrD	2267375	2265776	SO_4349	SO_2592	0.000	0.000	0.000	0.000	0.077	0.000	0.000	0.614	0.620
SO_4606	petA	2267604	2263997	SO_4606	SO_0608	0.523	0.000	0.000	0.000	0.159	0.000	0.969	0.133	0.986
SO_0481	SO_0479	2263879	2263877	SO_0481	SO_0479	0.574	0.000	0.458	0.000	0.000	0.000	0.000	0.000	0.748
ribF	pilE	2266649	2266640	SO_3533	SO_3524	0.452	0.000	0.000	0.000	0.000	0.000	0.000	0.000	0.440
SO_0978	frdB	2264341	2263803	SO_0978	SO_0399	0.138	0.000	0.000	0.000	0.376	0.000	0.000	0.000	0.426
frdB	fdrC	2263803	2263801	SO_0399	SO_0397	0.830	0.000	0.766	0.000	0.378	0.513	0.909	0.219	0.998
cydA	nuoG	2266427	2264375	SO_3286	SO_1016	0.085	0.000	0.000	0.000	0.000	0.000	0.900	0.126	0.906
SO_4118	frdB	2267159	2263803	SO_4118	SO_0399	0.385	0.000	0.000	0.000	0.066	0.000	0.000	0.146	0.442
ribF	ribH	2266649	2266587	SO_3533	SO_3466	0.095	0.000	0.000	0.000	0.065	0.000	0.000	0.612	0.626
aldA	mmsB	2267494	2264975	SO_4480	SO_1682	0.227	0.000	0.000	0.000	0.089	0.000	0.900	0.188	0.930
hemH1	SO_0025	2265268	2263455	SO_2019	SO_0025	0.000	0.000	0.000	0.000	0.000	0.000	0.900	0.132	0.907
SO_3527	SO_0282	2266643	2263693	SO_3527	SO_0282	0.000	0.000	0.518	0.000	0.000	0.000	0.000	0.000	0.518
nuoE	frdB	2264378	2263803	SO_1018	SO_0399	0.103	0.000	0.000	0.000	0.392	0.000	0.000	0.000	0.418
SO_4047	SO_1427	2267100	2264754	SO_4047	SO_1427	0.000	0.000	0.000	0.000	0.000	0.000	0.000	0.461	0.461
etfB	nuoC	2266291	2264379	SO_3145	SO_1019	0.000	0.000	0.000	0.000	0.376	0.000	0.000	0.127	0.406
petA	fdrC	2263997	2263801	SO_0608	SO_0397	0.000	0.000	0.000	0.000	0.378	0.000	0.660	0.128	0.790
nqrC-2	nqrB-1	2264454	2264269	SO_1105	SO_0903	0.472	0.000	0.765	0.000	0.000	0.000	0.000	0.592	0.942
SO_A0161	aldA	2267878	2267494	SO_A0161	SO_4480	0.054	0.000	0.000	0.000	0.000	0.000	0.900	0.000	0.899
SO_0285	SO_0284	2263696	2263695	SO_0285	SO_0284	0.870	0.000	0.762	0.000	0.000	0.000	0.000	0.389	0.977
napA	napB	2264216	2264213	SO_0848	SO_0845	0.779	0.000	0.766	0.000	0.000	0.304	0.000	0.431	0.974
ahpC	ahpF	2264322	2264321	SO_0958	SO_0956	0.743	0.000	0.712	0.000	0.153	0.000	0.000	0.611	0.969
SO_0854	SO_0852	2264222	2264220	SO_0854	SO_0852	0.870	0.000	0.000	0.000	0.000	0.000	0.000	0.000	0.868
cysH	ribF	2266822	2266649	SO_3736	SO_3533	0.000	0.000	0.000	0.000	0.000	0.000	0.684	0.192	0.727
SO_4176	SO_4172	2267208	2267205	SO_4176	SO_4172	0.590	0.000	0.000	0.000	0.000	0.000	0.000	0.000	0.581
rnfB	nqrE-2	2265702	2264456	SO_2509	SO_1107	0.167	0.000	0.466	0.000	0.000	0.000	0.000	0.388	0.690
ccoP	petB	2265566	2263998	SO_2361	SO_0609	0.410	0.000	0.000	0.000	0.000	0.000	0.900	0.275	0.950
SO_3528	SO_3523	2266644	2266639	SO_3528	SO_3523	0.669	0.000	0.000	0.000	0.000	0.000	0.000	0.000	0.669
SO_4506	SO_4505	2267515	2267514	SO_4506	SO_4505	0.721	0.000	0.765	0.000	0.000	0.000	0.000	0.000	0.928
sucA	SO_1538	2265189	2264852	SO_1930	SO_1538	0.068	0.000	0.000	0.000	0.455	0.196	0.945	0.143	0.974
hydC	hypC	2265336	2265331	SO_2097	SO_2092	0.628	0.000	0.000	0.000	0.000	0.000	0.000	0.056	0.620
pyrD	fre	2265776	2263902	SO_2592	SO_0504	0.472	0.000	0.000	0.000	0.000	0.000	0.000	0.526	0.733
hisD	SO_1521	2265313	2264837	SO_2073	SO_1521	0.000	0.000	0.000	0.000	0.000	0.000	0.000	0.434	0.434
fdhE	fdnH	2263531	2263529	SO_0104	SO_0102	0.911	0.000	0.766	0.000	0.000	0.193	0.000	0.541	0.990
SO_2871	SO_2868	2266031	2266029	SO_2871	SO_2868	0.472	0.000	0.000	0.000	0.000	0.000	0.000	0.000	0.460
azoR	gapA-1	2267418	2263932	SO_4396	SO_0538	0.000	0.000	0.000	0.000	0.000	0.000	0.000	0.434	0.434
SO_3781	ccoQ	2266863	2265567	SO_3781	SO_2362	0.000	0.000	0.495	0.000	0.000	0.000	0.000	0.000	0.495
SO_4504	SO_1781	2267513	2265054	SO_4504	SO_1781	0.000	0.000	0.735	0.000	0.000	0.000	0.000	0.000	0.735
SO_3371	htpX	2266502	2265907	SO_3371	SO_2728	0.447	0.000	0.000	0.000	0.000	0.000	0.000	0.000	0.447
cydA	sdhC	2266427	2265185	SO_3286	SO_1927	0.000	0.000	0.000	0.000	0.000	0.000	0.900	0.139	0.908
frdB	frdC	2263803	2263800	SO_0399	SO_0396	0.578	0.000	0.766	0.000	0.378	0.416	0.909	0.559	0.997
psrB	serA	2267112	2264230	SO_4061	SO_0862	0.000	0.000	0.000	0.000	0.000	0.000	0.000	0.606	0.605
ccoN	petC	2265569	2263999	SO_2364	SO_0610	0.000	0.000	0.000	0.000	0.000	0.000	0.900	0.213	0.914
metF	folD	2267106	2265064	SO_4054	SO_1792	0.335	0.000	0.000	0.000	0.000	0.000	0.969	0.432	0.986
SO_3527	SO_0854	2266643	2264222	SO_3527	SO_0854	0.471	0.000	0.000	0.000	0.000	0.000	0.000	0.087	0.484
SO_3300	SO_3058	2266438	2266205	SO_3300	SO_3058	0.233	0.006	0.732	0.000	0.000	0.000	0.000	0.000	0.780
hemN	hemA	2267723	2266910	SO_4730	SO_3834	0.132	0.000	0.000	0.000	0.000	0.000	0.000	0.464	0.503
nuoF	nuoM	2264376	2264368	SO_1017	SO_1010	0.754	0.000	0.000	0.000	0.679	0.000	0.707	0.288	0.979
SO_4118	frdA	2267159	2263802	SO_4118	SO_0398	0.246	0.000	0.000	0.000	0.076	0.000	0.000	0.256	0.410
nqrA-2	nqrF-1	2264452	2264273	SO_1103	SO_0907	0.434	0.000	0.766	0.000	0.000	0.000	0.000	0.000	0.858
SO_0988	napA	2264349	2264216	SO_0988	SO_0848	0.275	0.000	0.519	0.593	0.000	0.000	0.000	0.130	0.435
SO_4048	SO_1427	2267101	2264754	SO_4048	SO_1427	0.000	0.000	0.183	0.000	0.000	0.000	0.000	0.436	0.508
SO_2095	SO_1518	2265334	2264834	SO_2095	SO_1518	0.000	0.000	0.545	0.000	0.000	0.000	0.000	0.000	0.545
ccpA	SO_1251	2265409	2264587	SO_2178	SO_1251	0.076	0.000	0.000	0.000	0.000	0.000	0.000	0.660	0.665
napD	napB	2264217	2264213	SO_0849	SO_0845	0.782	0.000	0.766	0.000	0.000	0.000	0.000	0.290	0.957
SO_0988	fdhD	2264349	2263534	SO_0988	SO_0107	0.511	0.013	0.583	0.000	0.000	0.000	0.000	0.259	0.828
SO_3051	SO_3048	2266198	2266195	SO_3051	SO_3048	0.917	0.000	0.677	0.000	0.000	0.000	0.000	0.128	0.973
cysI	SO_1622	2266823	2264918	SO_3737	SO_1622	0.103	0.639	0.174	0.000	0.000	0.000	0.000	0.060	0.695
rnfD	petB	2265704	2263998	SO_2511	SO_0609	0.000	0.000	0.000	0.000	0.000	0.000	0.000	0.435	0.435
nrfG	ccmE	2263880	2263672	SO_0482	SO_0259	0.410	0.000	0.161	0.000	0.000	0.000	0.000	0.192	0.544
SO_4609	nuoL	2267607	2264370	SO_4609	SO_1011	0.000	0.000	0.378	0.000	0.144	0.000	0.000	0.243	0.541
ldh	mmsB	2265820	2264975	SO_2638	SO_1682	0.000	0.000	0.000	0.000	0.114	0.000	0.000	0.489	0.517
petC	frdB	2263999	2263803	SO_0610	SO_0399	0.000	0.000	0.000	0.000	0.432	0.000	0.681	0.054	0.806
fdhD	fdnG	2263534	2263528	SO_0107	SO_0101	0.640	0.000	0.167	0.000	0.000	0.000	0.000	0.435	0.802
SO_3421	SO_3420	2266546	2266545	SO_3421	SO_3420	0.435	0.000	0.765	0.000	0.000	0.000	0.000	0.000	0.858
nuoB	petA	2264380	2263997	SO_1020	SO_0608	0.000	0.000	0.000	0.000	0.185	0.000	0.969	0.000	0.972
SO_3190	hisD	2266335	2265313	SO_3190	SO_2073	0.000	0.000	0.000	0.000	0.000	0.000	0.000	0.611	0.611
nqrF-2	nqrD-1	2264457	2264271	SO_1108	SO_0905	0.513	0.000	0.709	0.000	0.000	0.000	0.000	0.412	0.905
SO_3774	proA	2266856	2264469	SO_3774	SO_1122	0.000	0.000	0.000	0.000	0.000	0.000	0.900	0.136	0.907
SO_4513	fdhD	2267522	2263534	SO_4513	SO_0107	0.368	0.031	0.000	0.000	0.000	0.000	0.000	0.290	0.521
ccmF-2	ccmA	2263876	2263676	SO_0478	SO_0263	0.459	0.000	0.687	0.000	0.000	0.000	0.000	0.388	0.882
gapA-2	gnd	2265551	2265164	SO_2345	SO_1902	0.213	0.000	0.000	0.000	0.000	0.000	0.000	0.286	0.400
nuoC	nuoH	2264379	2264374	SO_1019	SO_1015	0.819	0.000	0.755	0.000	0.740	0.794	0.730	0.438	0.999
SO_4506	fdhE	2267515	2263531	SO_4506	SO_0104	0.000	0.000	0.000	0.000	0.000	0.000	0.000	0.435	0.435
ccmC	ccmE	2263674	2263672	SO_0261	SO_0259	0.918	0.000	0.766	0.000	0.080	0.793	0.000	0.894	0.999
SO_2588	msrA	2265772	2265544	SO_2588	SO_2337	0.410	0.000	0.766	0.888	0.000	0.416	0.000	0.343	0.675
SO_2339	SO_1683	2265546	2264976	SO_2339	SO_1683	0.091	0.000	0.000	0.000	0.000	0.000	0.000	0.616	0.627
SO_2417	nrdB	2265616	2265615	SO_2417	SO_2416	0.893	0.000	0.412	0.000	0.080	0.000	0.000	0.106	0.936
SO_1420	SO_1419	2264749	2264748	SO_1420	SO_1419	0.795	0.000	0.759	0.000	0.000	0.000	0.000	0.000	0.947
hisD	SO_1518	2265313	2264834	SO_2073	SO_1518	0.000	0.000	0.000	0.000	0.000	0.000	0.000	0.436	0.435
ifcA-2	nfuA	2267618	2267617	SO_4620	SO_4619	0.452	0.000	0.000	0.000	0.000	0.000	0.000	0.000	0.452
pilE	SO_0284	2266640	2263695	SO_3524	SO_0284	0.000	0.000	0.479	0.000	0.000	0.000	0.000	0.145	0.524
SO_2931	SO_0717	2266085	2264098	SO_2931	SO_0717	0.000	0.000	0.000	0.000	0.000	0.000	0.000	0.548	0.548
omcA	SO_0939	2265052	2264304	SO_1779	SO_0939	0.000	0.000	0.581	0.000	0.000	0.000	0.000	0.000	0.581
SO_3525	pilU	2266641	2266483	SO_3525	SO_3350	0.078	0.000	0.150	0.000	0.000	0.000	0.000	0.388	0.453
SO_1683	mmsB	2264976	2264975	SO_1683	SO_1682	0.859	0.001	0.000	0.000	0.000	0.000	0.000	0.000	0.856
serA	nrfC	2264230	2263881	SO_0862	SO_0483	0.000	0.000	0.000	0.000	0.000	0.000	0.000	0.434	0.434
gor	nrdA	2267696	2265614	SO_4702	SO_2415	0.000	0.000	0.000	0.000	0.000	0.000	0.480	0.060	0.480
sucB	mdh	2265190	2264146	SO_1931	SO_0770	0.123	0.000	0.000	0.000	0.377	0.195	0.000	0.136	0.538
SO_3922	fdhE	2266990	2263531	SO_3922	SO_0104	0.488	0.000	0.683	0.000	0.000	0.000	0.000	0.000	0.827
nqrB-2	nqrC-1	2264453	2264270	SO_1104	SO_0904	0.472	0.000	0.765	0.000	0.000	0.000	0.000	0.592	0.942
SO_3528	SO_3521	2266644	2266637	SO_3528	SO_3521	0.270	0.000	0.260	0.000	0.000	0.000	0.000	0.000	0.423
nqrB-2	nqrE-1	2264453	2264272	SO_1104	SO_0906	0.472	0.000	0.766	0.000	0.000	0.000	0.000	0.390	0.914
nuoN	petA	2264367	2263997	SO_1009	SO_0608	0.092	0.000	0.000	0.000	0.000	0.000	0.900	0.176	0.914
nuoA	nuoH	2264381	2264374	SO_1021	SO_1015	0.722	0.000	0.766	0.000	0.500	0.790	0.707	0.209	0.997
fpr	aroE	2264124	2263470	SO_0747	SO_0040	0.000	0.000	0.000	0.000	0.000	0.420	0.000	0.000	0.420
mtrF	omcB	2265053	2265051	SO_1780	SO_1778	0.262	0.000	0.745	0.764	0.000	0.000	0.000	0.540	0.462
SO_4378	petC	2267403	2263999	SO_4378	SO_0610	0.000	0.000	0.000	0.000	0.103	0.000	0.681	0.000	0.695
SO_2930	SO_0939	2266084	2264304	SO_2930	SO_0939	0.000	0.000	0.694	0.000	0.000	0.000	0.000	0.000	0.694
hemN	SO_3923	2267723	2266991	SO_4730	SO_3923	0.076	0.000	0.000	0.000	0.000	0.000	0.000	0.435	0.443
SO_3117	trxB	2266264	2265517	SO_3117	SO_2303	0.178	0.000	0.000	0.000	0.000	0.305	0.000	0.188	0.472
SO_3526	SO_3525	2266642	2266641	SO_3526	SO_3525	0.923	0.000	0.752	0.000	0.000	0.000	0.000	0.077	0.979
petC	fdrC	2263999	2263801	SO_0610	SO_0397	0.000	0.000	0.000	0.000	0.376	0.200	0.660	0.059	0.806
SO_2357	SO_1519	2265562	2264835	SO_2357	SO_1519	0.000	0.000	0.000	0.000	0.000	0.000	0.000	0.461	0.461
hemA	hemF	2266910	2263468	SO_3834	SO_0038	0.424	0.000	0.000	0.000	0.000	0.000	0.000	0.388	0.623
SO_4737	ccoS	2267728	2265563	SO_4737	SO_2358	0.288	0.000	0.303	0.000	0.000	0.000	0.000	0.000	0.470
nqrF-2	nqrC-2	2264457	2264454	SO_1108	SO_1105	0.840	0.000	0.766	0.000	0.000	0.000	0.000	0.600	0.982
torA	fdhE	2264571	2263531	SO_1232	SO_0104	0.172	0.000	0.000	0.000	0.000	0.192	0.000	0.437	0.561
exbB1	SO_3668	2266765	2266762	SO_3671	SO_3668	0.418	0.000	0.000	0.000	0.000	0.000	0.000	0.281	0.543
SO_4606	ccoO	2267604	2265568	SO_4606	SO_2363	0.405	0.004	0.000	0.000	0.000	0.196	0.000	0.124	0.512
nqrF-2	nqrE-2	2264457	2264456	SO_1108	SO_1107	0.844	0.000	0.717	0.000	0.000	0.000	0.000	0.413	0.970
omcB	SO_1428	2265051	2264755	SO_1778	SO_1428	0.000	0.000	0.751	0.000	0.000	0.000	0.000	0.282	0.809
exbD1	SO_3668	2266766	2266762	SO_3672	SO_3668	0.450	0.000	0.000	0.000	0.000	0.000	0.000	0.286	0.572
icd	SO_2593	2265812	2265777	SO_2629	SO_2593	0.000	0.000	0.000	0.000	0.000	0.000	0.800	0.089	0.805
SO_3056	sucA	2266203	2265189	SO_3056	SO_1930	0.000	0.000	0.427	0.000	0.000	0.000	0.000	0.000	0.427
cyaY	sdhB	2267340	2265188	SO_4311	SO_1929	0.000	0.000	0.000	0.000	0.000	0.448	0.000	0.084	0.461
ivd	SO_1683	2265160	2264976	SO_1897	SO_1683	0.364	0.000	0.000	0.000	0.000	0.000	0.000	0.521	0.674
napF	napD	2264957	2264217	SO_1663	SO_0849	0.542	0.000	0.000	0.000	0.721	0.000	0.000	0.213	0.885
SO_4508	SO_4505	2267517	2267514	SO_4508	SO_4505	0.366	0.000	0.199	0.000	0.000	0.000	0.000	0.000	0.445
nuoF	petB	2264376	2263998	SO_1017	SO_0609	0.000	0.000	0.000	0.000	0.000	0.000	0.707	0.076	0.711
hydC	SO_2095	2265336	2265334	SO_2097	SO_2095	0.891	0.000	0.737	0.000	0.000	0.000	0.000	0.056	0.968
cyoE	coxG	2267612	2267606	SO_4614	SO_4608	0.579	0.000	0.684	0.000	0.000	0.508	0.000	0.388	0.951
ifcA-2	sdhB	2267618	2265188	SO_4620	SO_1929	0.259	0.000	0.000	0.000	0.319	0.281	0.459	0.000	0.762
nqrB-2	nqrD-1	2264453	2264271	SO_1104	SO_0905	0.472	0.000	0.766	0.000	0.000	0.000	0.000	0.000	0.868
nuoA	nuoM	2264381	2264368	SO_1021	SO_1010	0.620	0.000	0.754	0.000	0.191	0.660	0.707	0.288	0.992
ccmA	ccmB	2263676	2263675	SO_0263	SO_0262	0.910	0.000	0.722	0.000	0.090	0.000	0.800	0.873	0.999
SO_4505	SO_4503	2267514	2267512	SO_4505	SO_4503	0.463	0.000	0.454	0.000	0.000	0.000	0.000	0.000	0.687
rnfA	nqrB-2	2265701	2264453	SO_2508	SO_1104	0.000	0.000	0.469	0.000	0.000	0.000	0.000	0.388	0.653
SO_3924	hydA	2266992	2266988	SO_3924	SO_3920	0.582	0.000	0.000	0.000	0.000	0.000	0.000	0.290	0.676
mshD	SO_3655	2267144	2266753	SO_4103	SO_3655	0.000	0.000	0.739	0.000	0.000	0.000	0.000	0.000	0.739
nuoE	nuoN	2264378	2264367	SO_1018	SO_1009	0.743	0.000	0.000	0.000	0.499	0.000	0.000	0.281	0.892
sdhA	fdrC	2265187	2263801	SO_1928	SO_0397	0.392	0.000	0.000	0.000	0.261	0.310	0.000	0.000	0.647
mtrF	SO_1413	2265053	2264742	SO_1780	SO_1413	0.000	0.000	0.489	0.000	0.000	0.000	0.000	0.000	0.489
SO_4513	SO_4505	2267522	2267514	SO_4513	SO_4505	0.425	0.000	0.688	0.000	0.000	0.000	0.000	0.000	0.804
sdhC	SO_0970	2265185	2264333	SO_1927	SO_0970	0.239	0.000	0.000	0.000	0.261	0.197	0.000	0.078	0.494
bfr1	bfd	2264461	2263975	SO_1112	SO_0583	0.488	0.000	0.328	0.000	0.000	0.363	0.000	0.106	0.762
cymA	mtrF	2267591	2265053	SO_4591	SO_1780	0.000	0.000	0.000	0.000	0.000	0.000	0.000	0.692	0.692
ccmA	ccmD	2263676	2263673	SO_0263	SO_0260	0.885	0.000	0.532	0.000	0.000	0.000	0.000	0.281	0.954
metF	SO_4048	2267106	2267101	SO_4054	SO_4048	0.466	0.000	0.000	0.000	0.000	0.000	0.000	0.000	0.466
SO_0449	SO_0447	2263850	2263848	SO_0449	SO_0447	0.846	0.000	0.000	0.000	0.000	0.000	0.000	0.285	0.883
SO_2931	SO_0939	2266085	2264304	SO_2931	SO_0939	0.000	0.000	0.599	0.000	0.000	0.000	0.000	0.000	0.599
SO_4512	mtrB	2267521	2265049	SO_4512	SO_1776	0.000	0.000	0.654	0.000	0.000	0.000	0.000	0.000	0.654
metF	gcvP	2267106	2264157	SO_4054	SO_0781	0.147	0.000	0.000	0.000	0.000	0.000	0.000	0.389	0.444
SO_3058	frdC	2266205	2263800	SO_3058	SO_0396	0.239	0.000	0.000	0.000	0.261	0.197	0.000	0.000	0.486
SO_2359	ccoS	2265564	2265563	SO_2359	SO_2358	0.841	0.000	0.000	0.000	0.000	0.000	0.000	0.000	0.837
nrdD	nrdB	2265999	2265615	SO_2834	SO_2416	0.206	0.000	0.213	0.000	0.000	0.000	0.000	0.450	0.600
tyrA	aroE	2264693	2263470	SO_1362	SO_0040	0.629	0.000	0.000	0.000	0.000	0.000	0.000	0.192	0.680
ccoN	SO_2359	2265569	2265564	SO_2364	SO_2359	0.682	0.000	0.538	0.000	0.000	0.000	0.000	0.095	0.845
pilE	SO_3521	2266640	2266637	SO_3524	SO_3521	0.468	0.000	0.205	0.000	0.000	0.000	0.000	0.076	0.555
SO_1428	SO_1176	2264755	2264520	SO_1428	SO_1176	0.000	0.000	0.548	0.000	0.000	0.000	0.000	0.000	0.548
hydB	SO_0988	2266989	2264349	SO_3921	SO_0988	0.000	0.000	0.000	0.000	0.000	0.000	0.900	0.000	0.899
cytcB	SO_3420	2267663	2266545	SO_4666	SO_3420	0.000	0.000	0.151	0.000	0.000	0.000	0.000	0.524	0.568
ldhA	aceE	2264332	2263828	SO_0968	SO_0424	0.000	0.000	0.000	0.000	0.000	0.000	0.900	0.282	0.923
ifcA-2	petC	2267618	2263999	SO_4620	SO_0610	0.000	0.000	0.000	0.000	0.260	0.000	0.459	0.056	0.573
gor	SO_1563	2267696	2264873	SO_4702	SO_1563	0.070	0.000	0.000	0.000	0.000	0.000	0.900	0.661	0.964
cyoE	hemH2	2267612	2266481	SO_4614	SO_3348	0.059	0.000	0.000	0.000	0.000	0.000	0.900	0.388	0.934
SO_3922	hydB	2266990	2266989	SO_3922	SO_3921	0.813	0.000	0.680	0.000	0.000	0.000	0.000	0.430	0.961
napF	dmaA-1	2264957	2264756	SO_1663	SO_1429	0.125	0.000	0.000	0.000	0.076	0.000	0.000	0.388	0.436
SO_4359	mtrA	2267385	2265050	SO_4359	SO_1777	0.341	0.000	0.383	0.000	0.000	0.000	0.000	0.434	0.738
SO_3527	SO_3525	2266643	2266641	SO_3527	SO_3525	0.904	0.000	0.766	0.000	0.000	0.000	0.000	0.256	0.980
metL	asd	2267107	2266216	SO_4055	SO_3070	0.525	0.000	0.226	0.000	0.260	0.448	0.900	0.388	0.987
napA	ccmH	2264216	2263681	SO_0848	SO_0268	0.360	0.000	0.000	0.000	0.000	0.000	0.000	0.151	0.408
fabG-2	SO_1674	2267407	2264967	SO_4382	SO_1674	0.000	0.000	0.337	0.000	0.000	0.192	0.000	0.000	0.428
pyrD	SO_1636	2265776	2264931	SO_2592	SO_1636	0.468	0.000	0.000	0.000	0.000	0.000	0.000	0.000	0.468
SO_1431	SO_1176	2264758	2264520	SO_1431	SO_1176	0.000	0.000	0.674	0.000	0.000	0.000	0.000	0.000	0.674
SO_4607	nuoC	2267605	2264379	SO_4607	SO_1019	0.000	0.000	0.000	0.000	0.272	0.000	0.000	0.661	0.737
nqrD	nqrB-1	2264455	2264269	SO_1106	SO_0903	0.472	0.000	0.766	0.000	0.000	0.000	0.000	0.667	0.953
SO_4607	nuoH	2267605	2264374	SO_4607	SO_1015	0.000	0.000	0.484	0.000	0.185	0.000	0.000	0.092	0.565
SO_4606	ccoN	2267604	2265569	SO_4606	SO_2364	0.405	0.000	0.000	0.000	0.000	0.196	0.000	0.219	0.565
aldA	SO_3774	2267494	2266856	SO_4480	SO_3774	0.072	0.000	0.000	0.666	0.158	0.192	0.800	0.128	0.850
ccmC	ccmD	2263674	2263673	SO_0261	SO_0260	0.911	0.000	0.000	0.000	0.000	0.529	0.000	0.343	0.968
rnfG	rnfB	2265705	2265702	SO_2512	SO_2509	0.788	0.000	0.749	0.000	0.077	0.000	0.000	0.738	0.984
SO_1576	SO_1563	2264882	2264873	SO_1576	SO_1563	0.134	0.000	0.000	0.000	0.065	0.000	0.900	0.052	0.907
SO_4508	fdnG	2267517	2263528	SO_4508	SO_0101	0.428	0.000	0.000	0.000	0.000	0.000	0.000	0.000	0.428
rnfE	rnfD	2265706	2265704	SO_2513	SO_2511	0.851	0.000	0.766	0.000	0.584	0.000	0.000	0.666	0.994
SO_4047	SO_0717	2267100	2264098	SO_4047	SO_0717	0.000	0.000	0.000	0.000	0.000	0.000	0.000	0.541	0.540
sfcA	fdnG	2266928	2263528	SO_3855	SO_0101	0.000	0.000	0.000	0.000	0.000	0.000	0.800	0.070	0.801
SO_3034	bfd	2266183	2263975	SO_3034	SO_0583	0.000	0.000	0.224	0.000	0.383	0.000	0.000	0.130	0.525
dmaA-2	dmsB-1	2267384	2264757	SO_4358	SO_1430	0.459	0.000	0.766	0.000	0.383	0.192	0.000	0.544	0.962
gnd	aroE	2265164	2263470	SO_1902	SO_0040	0.000	0.000	0.000	0.000	0.096	0.000	0.000	0.388	0.410
napD	ccmE	2264217	2263672	SO_0849	SO_0259	0.262	0.000	0.341	0.000	0.000	0.000	0.000	0.085	0.485
mtrF	mtrB	2265053	2265049	SO_1780	SO_1776	0.417	0.000	0.706	0.000	0.000	0.000	0.000	0.730	0.946
SO_4512	SO_4504	2267521	2267513	SO_4512	SO_4504	0.193	0.000	0.761	0.000	0.000	0.000	0.000	0.000	0.790
SO_4512	SO_0404	2267521	2263808	SO_4512	SO_0404	0.000	0.000	0.663	0.000	0.000	0.000	0.000	0.000	0.663
sucA	frdC	2265189	2263800	SO_1930	SO_0396	0.282	0.000	0.000	0.000	0.376	0.000	0.000	0.000	0.522
SO_1683	SO_1674	2264976	2264967	SO_1683	SO_1674	0.356	0.000	0.000	0.000	0.000	0.192	0.000	0.000	0.445
SO_4513	napB	2267522	2264213	SO_4513	SO_0845	0.192	0.000	0.000	0.000	0.000	0.304	0.000	0.000	0.401
cyoE	petC	2267612	2263999	SO_4614	SO_0610	0.380	0.000	0.000	0.000	0.076	0.000	0.000	0.160	0.440
mdh	lpdA	2264146	2263830	SO_0770	SO_0426	0.136	0.000	0.000	0.000	0.263	0.052	0.000	0.290	0.485
pit	fpr	2264408	2264124	SO_1052	SO_0747	0.000	0.000	0.000	0.000	0.000	0.000	0.000	0.498	0.497
SO_4048	SO_4047	2267101	2267100	SO_4048	SO_4047	0.891	0.000	0.672	0.000	0.000	0.000	0.000	0.620	0.984
nrdB	nuoL	2265615	2264370	SO_2416	SO_1011	0.236	0.000	0.000	0.000	0.000	0.000	0.000	0.276	0.410
nuoE	petC	2264378	2263999	SO_1018	SO_0610	0.000	0.000	0.000	0.000	0.380	0.000	0.969	0.078	0.979
SO_1415	SO_0404	2264744	2263808	SO_1415	SO_0404	0.000	0.000	0.763	0.000	0.000	0.000	0.000	0.104	0.773
fdhB-2	SO_4509	2267523	2267518	SO_4514	SO_4509	0.544	0.000	0.761	0.000	0.000	0.192	0.000	0.176	0.909
SO_4513	SO_4507	2267522	2267516	SO_4513	SO_4507	0.503	0.000	0.764	0.000	0.000	0.054	0.000	0.000	0.871
SO_4511	hypA	2267520	2265328	SO_4511	SO_2089	0.000	0.000	0.000	0.000	0.000	0.000	0.000	0.618	0.617
nqrE-2	nqrD-1	2264456	2264271	SO_1107	SO_0905	0.472	0.000	0.766	0.581	0.000	0.000	0.000	0.413	0.694
pilT	SO_0416	2266484	2263820	SO_3351	SO_0416	0.392	0.000	0.766	0.712	0.187	0.000	0.000	0.246	0.610
SO_3496	adhB	2266615	2264809	SO_3496	SO_1490	0.105	0.032	0.000	0.000	0.000	0.000	0.900	0.188	0.915
ldh	ivd	2265820	2265160	SO_2638	SO_1897	0.079	0.000	0.000	0.000	0.079	0.000	0.000	0.541	0.556
cytcB	scyA	2267663	2263677	SO_4666	SO_0264	0.491	0.031	0.602	0.000	0.000	0.000	0.000	0.088	0.789
ribF	aroE	2266649	2263470	SO_3533	SO_0040	0.442	0.000	0.000	0.000	0.000	0.000	0.000	0.000	0.442
SO_4615	SO_4607	2267613	2267605	SO_4615	SO_4607	0.432	0.000	0.000	0.000	0.077	0.000	0.000	0.056	0.440
SO_4509	hydB	2267518	2266989	SO_4509	SO_3921	0.000	0.000	0.000	0.000	0.000	0.000	0.900	0.078	0.901
SO_2339	SO_1519	2265546	2264835	SO_2339	SO_1519	0.000	0.000	0.000	0.000	0.000	0.000	0.000	0.490	0.490
nadA	SO_2341	2265549	2265548	SO_2342	SO_2341	0.694	0.000	0.000	0.000	0.000	0.000	0.000	0.000	0.687
SO_4509	hypA	2267518	2265328	SO_4509	SO_2089	0.000	0.000	0.000	0.000	0.000	0.000	0.000	0.617	0.617
SO_4607	SO_4606	2267605	2267604	SO_4607	SO_4606	0.906	0.488	0.766	0.000	0.635	0.794	0.707	0.290	0.999
SO_4607	sucA	2267605	2265189	SO_4607	SO_1930	0.000	0.000	0.000	0.000	0.679	0.000	0.000	0.000	0.679
SO_4506	SO_0988	2267515	2264349	SO_4506	SO_0988	0.338	0.000	0.000	0.000	0.093	0.000	0.000	0.256	0.491
nrfF	ccmC	2263875	2263674	SO_0477	SO_0261	0.410	0.000	0.751	0.000	0.000	0.000	0.000	0.290	0.881
SO_1413	SO_0404	2264742	2263808	SO_1413	SO_0404	0.000	0.000	0.678	0.000	0.000	0.000	0.000	0.000	0.678
SO_4503	hypA	2267512	2265328	SO_4503	SO_2089	0.066	0.000	0.000	0.000	0.000	0.000	0.000	0.546	0.547
napG	napH	2264215	2264214	SO_0847	SO_0846	0.861	0.498	0.766	0.000	0.584	0.000	0.000	0.201	0.992
nuoH	petA	2264374	2263997	SO_1015	SO_0608	0.096	0.000	0.000	0.000	0.000	0.000	0.969	0.091	0.970
fdhB-2	SO_4511	2267523	2267520	SO_4514	SO_4511	0.625	0.000	0.763	0.000	0.000	0.192	0.000	0.076	0.917
ccoO	ccoS	2265568	2265563	SO_2363	SO_2358	0.691	0.000	0.158	0.000	0.000	0.000	0.000	0.090	0.725
SO_0285	SO_0282	2263696	2263693	SO_0285	SO_0282	0.870	0.000	0.766	0.000	0.000	0.000	0.000	0.388	0.978
ifcA-2	fdrC	2267618	2263801	SO_4620	SO_0397	0.239	0.000	0.000	0.000	0.261	0.197	0.800	0.000	0.890
icd	SO_1538	2265812	2264852	SO_2629	SO_1538	0.341	0.000	0.000	0.000	0.000	0.000	0.900	0.128	0.934
SO_2643	SO_2417	2265824	2265616	SO_2643	SO_2417	0.000	0.000	0.500	0.000	0.000	0.000	0.000	0.000	0.500
hydA	nuoF	2266988	2264376	SO_3920	SO_1017	0.500	0.071	0.180	0.000	0.000	0.000	0.000	0.143	0.604
fadI	adhE	2266233	2265374	SO_3089	SO_2136	0.000	0.000	0.000	0.000	0.096	0.000	0.900	0.188	0.916
SO_4453	etfB	2267470	2266291	SO_4453	SO_3145	0.541	0.000	0.750	0.000	0.103	0.000	0.693	0.389	0.975
SO_1520	SO_0401	2264836	2263805	SO_1520	SO_0401	0.000	0.000	0.000	0.000	0.000	0.000	0.000	0.541	0.540
SO_0854	napD	2264222	2264217	SO_0854	SO_0849	0.447	0.000	0.000	0.000	0.000	0.000	0.000	0.000	0.447
SO_2510	nqrD-1	2265703	2264271	SO_2510	SO_0905	0.320	0.000	0.670	0.000	0.000	0.000	0.000	0.246	0.807
nadA	SO_2339	2265549	2265546	SO_2342	SO_2339	0.585	0.000	0.000	0.000	0.000	0.000	0.000	0.000	0.576
sdhB	petC	2265188	2263999	SO_1929	SO_0610	0.000	0.000	0.164	0.000	0.432	0.000	0.681	0.057	0.827
SO_4503	fdnH	2267512	2263529	SO_4503	SO_0102	0.274	0.000	0.000	0.000	0.000	0.000	0.000	0.284	0.445
SO_3925	SO_3922	2266993	2266990	SO_3925	SO_3922	0.638	0.000	0.484	0.000	0.000	0.000	0.000	0.668	0.929
ahpC	ftn	2264322	2263563	SO_0958	SO_0139	0.272	0.000	0.000	0.000	0.000	0.000	0.000	0.337	0.474
sdhA	frdB	2265187	2263803	SO_1928	SO_0399	0.401	0.000	0.559	0.000	0.337	0.416	0.459	0.498	0.961
exbD1	tonB1	2266766	2266764	SO_3672	SO_3670	0.799	0.000	0.000	0.000	0.000	0.000	0.000	0.603	0.911
ccoO	SO_2357	2265568	2265562	SO_2363	SO_2357	0.723	0.000	0.627	0.000	0.000	0.000	0.000	0.594	0.951
ribF	SO_3528	2266649	2266644	SO_3533	SO_3528	0.481	0.000	0.000	0.000	0.000	0.000	0.000	0.000	0.470
proC	proA	2266486	2264469	SO_3354	SO_1122	0.562	0.000	0.582	0.000	0.184	0.000	0.900	0.292	0.986
hydB	fdnH	2266989	2263529	SO_3921	SO_0102	0.000	0.000	0.000	0.000	0.000	0.000	0.900	0.123	0.906
SO_3781	SO_0417	2266863	2263821	SO_3781	SO_0417	0.000	0.000	0.413	0.000	0.000	0.000	0.000	0.000	0.413
SO_1659	nqrC-2	2264954	2264454	SO_1659	SO_1105	0.000	0.000	0.000	0.000	0.000	0.000	0.000	0.620	0.619
SO_4694	omcA	2267689	2265052	SO_4694	SO_1779	0.000	0.000	0.632	0.000	0.000	0.000	0.000	0.000	0.632
SO_3496	SO_1274	2266615	2264607	SO_3496	SO_1274	0.130	0.000	0.511	0.000	0.103	0.000	0.900	0.096	0.955
SO_3520	SO_0854	2266636	2264222	SO_3520	SO_0854	0.470	0.000	0.253	0.000	0.000	0.000	0.000	0.079	0.585
SO_3056	SO_1414	2266203	2264743	SO_3056	SO_1414	0.224	0.003	0.508	0.000	0.000	0.000	0.000	0.000	0.592
gnd	mdh	2265164	2264146	SO_1902	SO_0770	0.000	0.000	0.000	0.000	0.000	0.053	0.000	0.660	0.660
nqrE-2	nqrA-1	2264456	2264268	SO_1107	SO_0902	0.472	0.000	0.761	0.000	0.000	0.000	0.000	0.390	0.912
htpX	SO_2727	2265907	2265906	SO_2728	SO_2727	0.433	0.000	0.000	0.000	0.000	0.000	0.000	0.000	0.421
ccoN	ccoS	2265569	2265563	SO_2364	SO_2358	0.678	0.000	0.196	0.000	0.000	0.000	0.000	0.000	0.718
SO_1521	SO_1520	2264837	2264836	SO_1521	SO_1520	0.644	0.000	0.287	0.498	0.075	0.000	0.000	0.618	0.778
SO_3520	SO_0281	2266636	2263692	SO_3520	SO_0281	0.000	0.000	0.425	0.000	0.000	0.000	0.000	0.000	0.425
ispH	SO_3525	2266645	2266641	SO_3529	SO_3525	0.634	0.000	0.000	0.000	0.000	0.000	0.000	0.140	0.657
SO_4504	SO_4439	2267513	2267456	SO_4504	SO_4439	0.000	0.000	0.442	0.000	0.000	0.000	0.000	0.000	0.442
sdhB	sdhC	2265188	2265185	SO_1929	SO_1927	0.904	0.000	0.592	0.000	0.742	0.794	0.568	0.261	0.999
ifcA-2	frdB	2267618	2263803	SO_4620	SO_0399	0.259	0.000	0.000	0.000	0.319	0.281	0.887	0.000	0.949
SO_3774	SO_1561	2266856	2264870	SO_3774	SO_1561	0.000	0.000	0.000	0.000	0.000	0.000	0.000	0.480	0.480
ccmF-1	ccmD	2263679	2263673	SO_0266	SO_0260	0.539	0.000	0.000	0.000	0.000	0.000	0.000	0.260	0.636
SO_4485	SO_3420	2267499	2266545	SO_4485	SO_3420	0.000	0.000	0.000	0.000	0.000	0.000	0.000	0.465	0.465
cydB	nuoG	2266426	2264375	SO_3285	SO_1016	0.000	0.000	0.000	0.000	0.000	0.000	0.900	0.055	0.899
fabG-2	SO_0510	2267407	2263907	SO_4382	SO_0510	0.000	0.002	0.584	0.000	0.000	0.192	0.000	0.000	0.641
SO_3720	hemH1	2266810	2265268	SO_3720	SO_2019	0.000	0.000	0.000	0.000	0.000	0.000	0.900	0.132	0.907
SO_0269	ccmF-1	2263682	2263679	SO_0269	SO_0266	0.876	0.009	0.000	0.000	0.000	0.000	0.000	0.738	0.964
SO_3830	SO_1176	2266906	2264520	SO_3830	SO_1176	0.000	0.000	0.418	0.000	0.000	0.000	0.000	0.000	0.418
gabD	SO_1274	2264608	2264607	SO_1275	SO_1274	0.698	0.000	0.000	0.000	0.103	0.000	0.000	0.096	0.715
SO_4509	SO_4507	2267518	2267516	SO_4509	SO_4507	0.669	0.000	0.764	0.000	0.000	0.054	0.000	0.000	0.914
nuoE	napA	2264378	2264216	SO_1018	SO_0848	0.408	0.000	0.000	0.000	0.000	0.000	0.000	0.080	0.419
SO_1781	SO_1659	2265054	2264954	SO_1781	SO_1659	0.115	0.000	0.588	0.000	0.000	0.000	0.000	0.000	0.611
panE	SO_1521	2266893	2264837	SO_3817	SO_1521	0.080	0.000	0.000	0.000	0.000	0.000	0.000	0.432	0.442
ribF	hypA	2266649	2265328	SO_3533	SO_2089	0.000	0.000	0.000	0.000	0.000	0.000	0.000	0.481	0.481
nqrC-2	nqrD-1	2264454	2264271	SO_1105	SO_0905	0.472	0.000	0.625	0.000	0.000	0.000	0.000	0.391	0.862
lpdA	frdA	2263830	2263802	SO_0426	SO_0398	0.276	0.000	0.000	0.000	0.189	0.000	0.000	0.189	0.459
SO_4506	SO_4503	2267515	2267512	SO_4506	SO_4503	0.446	0.000	0.707	0.000	0.000	0.000	0.000	0.616	0.929
cysJ	cysH	2266824	2266822	SO_3738	SO_3736	0.745	0.000	0.000	0.000	0.721	0.000	0.900	0.288	0.993
ldh	SO_1683	2265820	2264976	SO_2638	SO_1683	0.000	0.000	0.000	0.000	0.000	0.000	0.000	0.611	0.611
napA	napG	2264216	2264215	SO_0848	SO_0847	0.827	0.002	0.657	0.000	0.114	0.000	0.000	0.207	0.948
SO_4484	SO_3421	2267498	2266546	SO_4484	SO_3421	0.342	0.000	0.710	0.000	0.000	0.000	0.000	0.000	0.796
ndh	mdh	2266633	2264146	SO_3517	SO_0770	0.000	0.000	0.000	0.000	0.186	0.195	0.000	0.388	0.543
ccoP	SO_2360	2265566	2265565	SO_2361	SO_2360	0.778	0.000	0.650	0.000	0.000	0.000	0.000	0.000	0.915
SO_4118	sdhA	2267159	2265187	SO_4118	SO_1928	0.246	0.000	0.000	0.000	0.079	0.000	0.000	0.256	0.412
SO_4360	SO_0479	2267386	2263877	SO_4360	SO_0479	0.268	0.000	0.480	0.448	0.000	0.000	0.000	0.288	0.521
ldh	SO_0978	2265820	2264341	SO_2638	SO_0978	0.000	0.000	0.000	0.000	0.114	0.368	0.000	0.000	0.402
SO_2339	sucB	2265546	2265190	SO_2339	SO_1931	0.379	0.000	0.741	0.000	0.189	0.420	0.568	0.000	0.957
mdh	gapA-1	2264146	2263932	SO_0770	SO_0538	0.000	0.000	0.000	0.000	0.187	0.073	0.000	0.469	0.544
petC	frdA	2263999	2263802	SO_0610	SO_0398	0.000	0.000	0.000	0.000	0.260	0.000	0.459	0.061	0.573
ccoS	SO_2357	2265563	2265562	SO_2358	SO_2357	0.912	0.000	0.343	0.000	0.000	0.000	0.000	0.000	0.937
sdhB	nuoB	2265188	2264380	SO_1929	SO_1020	0.086	0.000	0.000	0.000	0.261	0.000	0.000	0.290	0.454
nuoH	nuoJ	2264374	2264372	SO_1015	SO_1013	0.882	0.631	0.200	0.000	0.584	0.790	0.000	0.281	0.996
nqrF-1	nqrA-1	2264273	2264268	SO_0907	SO_0902	0.796	0.000	0.766	0.000	0.000	0.000	0.000	0.000	0.948
SO_0417	pilD	2263821	2263818	SO_0417	SO_0414	0.247	0.000	0.000	0.000	0.000	0.000	0.000	0.290	0.429
icd	SO_0409	2265812	2263813	SO_2629	SO_0409	0.000	0.000	0.000	0.000	0.000	0.000	0.000	0.548	0.548
SO_2454	SO_2452	2265653	2265651	SO_2454	SO_2452	0.584	0.000	0.000	0.000	0.000	0.000	0.000	0.000	0.576
SO_4509	SO_4504	2267518	2267513	SO_4509	SO_4504	0.427	0.000	0.161	0.000	0.000	0.000	0.000	0.000	0.475
ispH	SO_3527	2266645	2266643	SO_3529	SO_3527	0.592	0.000	0.000	0.000	0.000	0.000	0.000	0.000	0.583
[truncated: 269 more rows]
