# Supplementary material for: K-shell Analysis Reveals Distinct Functional Parts in an Electron Transfer Network and Its Implications for Extracellular Electron Transfer
Source: Front Microbiol. 2016 Apr 20;7:530. doi: 10.3389/fmicb.2016.00530 (PMC4837345; doi:10.3389/fmicb.2016.00530)
Supplement: DATA SHEET S3 — K-shell values for the proteins in the final electron transfer network. [file Data_Sheet_3.XLS]

## Sheet: Sheet1
	Gene Locus	This Study	K-shell Values
	SO_0608	petA	14
	SO_0609	petB	14
	SO_0610	petC	14
	SO_0988	SO_0988	14
	SO_1009	nuoN	14
	SO_1010	nuoM	14
	SO_1011	nuoL	14
	SO_1013	nuoJ	14
	SO_1014	nuoI	14
	SO_1015	nuoH	14
	SO_1016	nuoG	14
	SO_1017	nuoF	14
	SO_1018	nuoE	14
	SO_1019	nuoCD	14
	SO_1020	nuoB	14
	SO_1021	nuoA	14
	SO_1012	nuoK	13
	SO_3285	cydB	13
	SO_3286	cydA	13
	SO_0101	fdnG	10
	SO_0102	fdnH	10
	SO_0103	fdnI	10
	SO_0104	fdhE	10
	SO_0107	fdhD	10
	SO_0396	frdC	10
	SO_0397	frdD	10
	SO_0398	frdA	10
	SO_0399	frdB	10
	SO_0770	mdh	10
	SO_0902	nqrA-1	10
	SO_0903	nqrB-1	10
	SO_0904	nqrC-1	10
	SO_0905	nqrD-1	10
	SO_0906	nqrE-1	10
	SO_0907	nqrF-1	10
	SO_0970	fccA	10
	SO_1103	nqrA-2	10
	SO_1104	nqrB-2	10
	SO_1105	nqrC-2	10
	SO_1106	nqrD-2	10
	SO_1107	nqrE-2	10
	SO_1108	nqrF-2	10
	SO_1275	puuC	10
	SO_1421	ifcA	10
	SO_1927	sdhC	10
	SO_1928	sdhA	10
	SO_1929	sdhB	10
	SO_1930	sucA	10
	SO_1931	sucB	10
	SO_2089	hypA	10
	SO_2090	hypE	10
	SO_2091	hypD	10
	SO_2092	hypC	10
	SO_2093	hypB	10
	SO_2094	hypF	10
	SO_2095	hyaE	10
	SO_2096	hyaD	10
	SO_2097	hyaC	10
	SO_2098	hyaB	10
	SO_2099	hyaA	10
	SO_2341	bkdB	10
	SO_3855	sfcA	10
	SO_3920	hydA	10
	SO_3921	hydB	10
	SO_3922	fdh	10
	SO_4503	SO_4503	10
	SO_4505	SO_4505	10
	SO_4506	SO_4506	10
	SO_4507	fdhT	10
	SO_4508	fdhX-1	10
	SO_4509	fdhA-1	10
	SO_4510	fdhB-1	10
	SO_4511	fdhC-1	10
	SO_4513	fdhA-2	10
	SO_4514	fdhB-2	10
	SO_4515	fdhC-2	10
	SO_4607	coxA	10
	SO_0259	ccmE	9
	SO_0261	ccmC	9
	SO_0262	ccmB	9
	SO_0263	ccmA	9
	SO_0265	ccmI	9
	SO_0266	ccmF	9
	SO_0267	ccmG	9
	SO_0268	ccmH	9
	SO_0424	aceE	9
	SO_0426	lpdA	9
	SO_0477	sirF	9
	SO_0478	sirE	9
	SO_0845	napB	9
	SO_0846	napH	9
	SO_0847	napG	9
	SO_0848	napA	9
	SO_0849	napD	9
	SO_1231	torD	9
	SO_1232	torA	9
	SO_1233	torC	9
	SO_1427	dmsE	9
	SO_1428	dmsF	9
	SO_1429	dmsA	9
	SO_1430	dmsB	9
	SO_1431	dmsG	9
	SO_1659	SO_1659	9
	SO_1663	napF	9
	SO_1776	mtrB	9
	SO_1777	mtrA	9
	SO_1778	mtrC	9
	SO_1779	omcA	9
	SO_1780	mtrF	9
	SO_1781	mtrE	9
	SO_1782	mtrD	9
	SO_2509	rnfB	9
	SO_2510	rnfC	9
	SO_2511	rnfD	9
	SO_2512	rnfG	9
	SO_2513	rnfE	9
	SO_3517	ndh	9
	SO_3980	nrfA	9
	SO_4062	phsA	9
	SO_4357	SO_4357	9
	SO_4358	SO_4358	9
	SO_4359	SO_4359	9
	SO_4360	SO_4360	9
	SO_4362	SO_4362	9
	SO_4504	SO_4504	9
	SO_4512	fdhX-2	9
	SO_4591	cymA	9
	SO_4606	coxB	9
	SO_4609	coxC	9
	SO_4620	SO_4620	9
	SO_0260	ccmD	8
	SO_0281	pilM	8
	SO_0282	pilN	8
	SO_0283	pilO	8
	SO_0284	pilP	8
	SO_0285	pilQ	8
	SO_0482	sirG	8
	SO_0483	sirC	8
	SO_0484	sirD	8
	SO_0854	SO_0854	8
	SO_0968	ldhA	8
	SO_1234	torE	8
	SO_1414	SO_1414	8
	SO_1538	SO_1538	8
	SO_2357	SO_2357	8
	SO_2358	ccoS	8
	SO_2359	ccoI	8
	SO_2360	ccoH	8
	SO_2361	ccoP	8
	SO_2362	ccoQ	8
	SO_2363	ccoO	8
	SO_2364	ccoN	8
	SO_2508	rnfA	8
	SO_3058	SO_3058	8
	SO_3301	SO_3301	8
	SO_3520	fimT	8
	SO_3521	fimU	8
	SO_3524	pilE	8
	SO_3525	pilY	8
	SO_3527	pilW	8
	SO_3528	pilV	8
	SO_4061	phsB	8
	SO_4118	maeB	8
	SO_4404	SO_4404	8
	SO_4737	ccoG	8
	SO_0264	scyA	7
	SO_0269	SO_0269	7
	SO_0414	pilD	7
	SO_0415	pilC	7
	SO_0416	pilB	7
	SO_0479	sirA	7
	SO_0717	SO_0717	7
	SO_0939	SO_0939	7
	SO_1413	SO_1413	7
	SO_1432	dmsH	7
	SO_2930	SO_2930	7
	SO_2931	SO_2931	7
	SO_3350	pilU	7
	SO_3351	pilT	7
	SO_3926	hydF	7
	SO_4047	SO_4047	7
	SO_4048	SO_4048	7
	SO_4144	otr	7
	SO_4608	coxG	7
	SO_4611	SO_4611	7
	SO_4613	ctaA	7
	SO_4614	ctaB	7
	SO_4615	senC	7
	SO_4666	cytcB	7
	SO_0038	hemF	6
	SO_0040	aroE	6
	SO_0053	gpsA	6
	SO_0404	SO_0404	6
	SO_0406	trxA	6
	SO_0440	SO_0440	6
	SO_0476	sirH	6
	SO_0696	dsbD	6
	SO_0715	sorA	6
	SO_0716	sorB	6
	SO_0850	SO_0850	6
	SO_0851	SO_0851	6
	SO_0853	SO_0853	6
	SO_0862	serA	6
	SO_0958	ahpC	6
	SO_0978	glpD	6
	SO_1419	SO_1419	6
	SO_1518	lldG	6
	SO_1519	lldF	6
	SO_1520	lldE	6
	SO_1678	ivdB	6
	SO_1679	ivdC	6
	SO_1683	ivdG	6
	SO_1897	liuA	6
	SO_2019	hemH-1	6
	SO_2303	trxB	6
	SO_2339	bkdA1	6
	SO_2340	bkdA2	6
	SO_2592	pyrD	6
	SO_2593	gdh	6
	SO_2638	ldh	6
	SO_2727	cctA	6
	SO_3056	SO_3056	6
	SO_3088	fadJ	6
	SO_3117	SO_3117	6
	SO_3144	etfA	6
	SO_3145	etfB	6
	SO_3348	hemH-2	6
	SO_3526	pilX	6
	SO_3529	ispH	6
	SO_3533	ribF	6
	SO_3834	hemA	6
	SO_3923	hydG	6
	SO_3924	hydX	6
	SO_3925	hydE	6
	SO_4235	leuB	6
	SO_4311	cyaY	6
	SO_4361	SO_4361	6
	SO_4453	etfQ	6
	SO_4520	SO_4520	6
	SO_4694	torF	6
	SO_4702	gor	6
	SO_4730	hemN	6
	SO_0027	hemG-2	5
	SO_0054	yhiN	5
	SO_0401	SO_0401	5
	SO_0417	pilA	5
	SO_0480	sirB	5
	SO_0481	sirI	5
	SO_0504	fre	5
	SO_0725	katG2	5
	SO_0781	gcvP	5
	SO_1070	katB	5
	SO_1122	proA	5
	SO_1140	dapB	5
	SO_1176	SO_1176	5
	SO_1521	dld	5
	SO_1682	ivdF	5
	SO_1792	folD	5
	SO_2178	ccpA	5
	SO_2330	fldA	5
	SO_2342	nadA	5
	SO_2415	nrdA	5
	SO_2416	nrdB	5
	SO_2417	yfaE	5
	SO_2629	icd	5
	SO_2643	SO_2643	5
	SO_2726	SO_2726	5
	SO_3070	asd	5
	SO_3089	fadI	5
	SO_3300	SO_3300	5
	SO_3354	proC	5
	SO_3420	SO_3420	5
	SO_3523	SO_3523	5
	SO_3655	SO_3655	5
	SO_3719	SO_3719	5
	SO_3720	hemG-3	5
	SO_3774	putA	5
	SO_3781	SO_3781	5
	SO_4054	metF	5
	SO_4103	mshD	5
	SO_4104	mshC	5
	SO_4105	mshA	5
	SO_4106	mshB	5
	SO_4349	ilvC	5
	SO_4378	SO_4378	5
	SO_4405	katG1	5
	SO_4480	exaC	5
	SO_4483	SO_4483	5
	SO_4484	shp	5
	SO_4485	dhc	5
	SO_0025	hemG-1	4
	SO_0409	SO_0409	4
	SO_0714	SO_0714	4
	SO_0747	fpr	4
	SO_0852	SO_0852	4
	SO_1251	SO_1251	4
	SO_1362	tyrA	4
	SO_1363	hcp	4
	SO_1364	hcr	4
	SO_1415	SO_1415	4
	SO_1490	adhB	4
	SO_1622	yqcA	4
	SO_1902	gnd	4
	SO_2054	frmA	4
	SO_2073	hisD	4
	SO_2100	SO_2100	4
	SO_2136	adhE	4
	SO_2337	msrA	4
	SO_2395	acdS	4
	SO_2489	zwf	4
	SO_2492	fadE1	4
	SO_2536	fadE2	4
	SO_2768	SO_2768	4
	SO_2805	nnrS	4
	SO_3071	pdxB	4
	SO_3108	SO_3108	4
	SO_3190	wbpA	4
	SO_3349	SO_3349	4
	SO_3415	thrA	4
	SO_3496	gabD	4
	SO_3646	folA	4
	SO_3667	hmuZ	4
	SO_3668	hmuX	4
	SO_3670	tonB	4
	SO_3671	exbB	4
	SO_3672	exbD	4
	SO_3736	cysH	4
	SO_3737	cysI	4
	SO_3738	cysJ	4
	SO_3817	panE	4
	SO_3830	SO_3830	4
	SO_4055	metL	4
	SO_4060	phsC	4
	SO_4568	nrfD	4
	SO_0001	mioC	3
	SO_0109	yedF	3
	SO_0139	ftn	3
	SO_0180	phyH	3
	SO_0452	trxC	3
	SO_0471	SO_0471	3
	SO_0510	SO_0510	3
	SO_0533	arsC2	3
	SO_0536	SO_0536	3
	SO_0538	gapA-1	3
	SO_0640	SO_0640	3
	SO_0740	SO_0740	3
	SO_0772	folM	3
	SO_0886	SO_0886	3
	SO_0976	ohrA	3
	SO_1274	puuB	3
	SO_1420	SO_1420	3
	SO_1422	ifcR	3
	SO_1563	SO_1563	3
	SO_1571	SO_1571	3
	SO_1576	yfcG	3
	SO_1653	SO_1653	3
	SO_1674	SO_1674	3
	SO_1911	SO_1911	3
	SO_2345	gapA-2	3
	SO_2397	SO_2397	3
	SO_2452	SO_2452	3
	SO_2588	selR	3
	SO_2833	nrdG	3
	SO_2834	nrdD	3
	SO_2871	arsC	3
	SO_3069	fimV	3
	SO_3263	SO_3263	3
	SO_3293	guaB	3
	SO_3382	SO_3382	3
	SO_3421	SO_3421	3
	SO_3627	SO_3627	3
	SO_4159	SO_4159	3
	SO_4172	prrA	3
	SO_4173	prrB	3
	SO_4174	SO_4174	3
	SO_4176	SO_4176	3
	SO_4382	fabG-2	3
	SO_4414	kynA	3
	SO_4469	yqhD	3
	SO_4572	SO_4572	3
	SO_4687	wcvB	3
	SO_0163	hslO	2
	SO_0275	argC	2
	SO_0438	SO_0438	2
	SO_0447	SO_0447	2
	SO_0448	SO_0448	2
	SO_0449	SO_0449	2
	SO_0583	bfd	2
	SO_0585	SO_0585	2
	SO_0931	e4pd	2
	SO_0956	ahpF	2
	SO_1111	brf2	2
	SO_1112	brf1	2
	SO_1197	ftsH	2
	SO_1239	SO_1239	2
	SO_1264	SO_1264	2
	SO_1355	SO_1355	2
	SO_1636	rseP	2
	SO_2269	fdx	2
	SO_2347	gapB	2
	SO_2419	fadH	2
	SO_2453	sye2	2
	SO_2454	sye1	2
	SO_2477	SO_2477	2
	SO_2603	yebR	2
	SO_2728	htpX	2
	SO_2771	garR	2
	SO_2776	fabG-1	2
	SO_2868	SO_2868	2
	SO_2935	SO_2935	2
	SO_3048	SO_3048	2
	SO_3049	SO_3049	2
	SO_3051	SO_3051	2
	SO_3120	agaO	2
	SO_3341	tpx	2
	SO_3466	ribE	2
	SO_3468	SO_3468	2
	SO_3631	hprA	2
	SO_3638	pdxA	2
	SO_3715	nfnB	2
	SO_4153	sye3	2
	SO_4619	nfuA	2
	SO_A0164	SO_A0164	2
	SO_0213	murB	1
	SO_0400	SO_0400	1
	SO_0492	SO_0492	1
	SO_0771	SO_0771	1
	SO_0797	SO_0797	1
	SO_0823	SO_0823	1
	SO_1052	pitB	1
	SO_1158	dpsA	1
	SO_1561	SO_1561	1
	SO_1608	queF	1
	SO_1694	SO_1694	1
	SO_1852	SO_1852	1
	SO_1877	bcp	1
	SO_1962	hppD	1
	SO_1963	hmgA	1
	SO_1997	SO_1997	1
	SO_2042	yedY	1
	SO_2043	yedZ	1
	SO_2708	ydjA	1
	SO_3030	pubA	1
	SO_3034	putB	1
	SO_3314	pilF	1
	SO_3371	yceJ	1
	SO_3381	SO_3381	1
	SO_3898	SO_3898	1
	SO_3907	SO_3907	1
	SO_4142	SO_4142	1
	SO_4396	azoR	1
	SO_4434	cooB	1
	SO_4439	cooC	1
	SO_A0161	SO_A0161	1
