# Supplementary material for: K-shell Analysis Reveals Distinct Functional Parts in an Electron Transfer Network and Its Implications for Extracellular Electron Transfer
Source: Front Microbiol. 2016 Apr 20;7:530. doi: 10.3389/fmicb.2016.00530 (PMC4837345; doi:10.3389/fmicb.2016.00530)
Supplement: DATA SHEET S4 — The numbers of disordered regions for the proteins (aa length ≥ 100) in the final electron transfer network. [file Data_Sheet_4.XLS]

## Sheet: Sheet1
	Gene Locus	Amino Acids Length	Disordered Regions Number
	SO_0001	146	2
	SO_0025	174	2
	SO_0027	184	2
	SO_0038	302	4
	SO_0040	287	2
	SO_0053	338	2
	SO_0054	394	2
	SO_0101	1003	7
	SO_0102	304	2
	SO_0103	213	2
	SO_0104	302	2
	SO_0107	278	2
	SO_0139	178	2
	SO_0163	286	2
	SO_0180	669	2
	SO_0213	341	2
	SO_0259	161	2
	SO_0261	248	1
	SO_0262	228	2
	SO_0263	216	2
	SO_0265	415	7
	SO_0266	659	3
	SO_0267	184	2
	SO_0268	159	4
	SO_0269	194	2
	SO_0275	326	2
	SO_0281	359	2
	SO_0282	194	5
	SO_0283	206	2
	SO_0284	171	4
	SO_0285	684	8
	SO_0396	241	2
	SO_0397	223	2
	SO_0398	668	7
	SO_0399	243	4
	SO_0401	337	3
	SO_0404	1152	11
	SO_0406	108	2
	SO_0409	178	3
	SO_0414	308	2
	SO_0415	423	3
	SO_0416	569	6
	SO_0417	138	2
	SO_0424	888	6
	SO_0426	475	3
	SO_0438	267	3
	SO_0440	1073	5
	SO_0449	539	5
	SO_0452	140	2
	SO_0471	359	3
	SO_0476	194	2
	SO_0477	149	2
	SO_0478	688	4
	SO_0479	708	13
	SO_0480	146	3
	SO_0481	259	5
	SO_0482	224	2
	SO_0483	235	2
	SO_0484	315	2
	SO_0492	209	3
	SO_0504	232	1
	SO_0510	225	3
	SO_0533	171	3
	SO_0538	337	2
	SO_0585	311	3
	SO_0608	196	3
	SO_0609	404	2
	SO_0610	231	2
	SO_0640	332	4
	SO_0696	610	5
	SO_0714	100	3
	SO_0715	408	4
	SO_0716	127	2
	SO_0717	111	2
	SO_0725	741	9
	SO_0740	311	6
	SO_0747	249	2
	SO_0770	311	2
	SO_0771	129	3
	SO_0772	239	2
	SO_0781	962	7
	SO_0797	153	2
	SO_0823	374	4
	SO_0845	143	3
	SO_0846	334	2
	SO_0847	244	3
	SO_0848	826	6
	SO_0850	542	8
	SO_0851	180	2
	SO_0852	132	3
	SO_0853	144	3
	SO_0854	123	2
	SO_0862	409	4
	SO_0902	456	3
	SO_0903	410	2
	SO_0904	264	3
	SO_0905	206	2
	SO_0906	202	2
	SO_0907	405	4
	SO_0931	338	2
	SO_0939	274	5
	SO_0956	527	4
	SO_0958	189	2
	SO_0968	329	2
	SO_0970	596	8
	SO_0976	141	2
	SO_0978	391	3
	SO_0988	1428	9
	SO_1009	487	2
	SO_1010	514	2
	SO_1011	615	1
	SO_1012	102	2
	SO_1013	183	2
	SO_1014	180	2
	SO_1015	322	2
	SO_1016	909	5
	SO_1017	461	4
	SO_1018	180	2
	SO_1019	601	5
	SO_1020	224	2
	SO_1021	134	3
	SO_1052	489	2
	SO_1070	486	6
	SO_1103	444	2
	SO_1104	399	2
	SO_1105	262	2
	SO_1106	210	2
	SO_1107	202	2
	SO_1108	418	2
	SO_1111	157	2
	SO_1112	155	3
	SO_1122	425	2
	SO_1140	270	2
	SO_1158	155	2
	SO_1176	163	3
	SO_1197	652	9
	SO_1231	217	4
	SO_1232	829	6
	SO_1233	392	4
	SO_1239	352	2
	SO_1264	435	2
	SO_1274	428	2
	SO_1275	482	4
	SO_1355	262	2
	SO_1362	379	3
	SO_1363	554	2
	SO_1364	370	3
	SO_1413	123	3
	SO_1414	506	4
	SO_1415	260	2
	SO_1419	450	4
	SO_1420	345	5
	SO_1421	589	5
	SO_1422	317	2
	SO_1427	318	6
	SO_1428	662	2
	SO_1429	836	8
	SO_1430	224	2
	SO_1431	221	3
	SO_1432	155	2
	SO_1490	382	2
	SO_1518	189	2
	SO_1519	464	2
	SO_1520	247	3
	SO_1521	934	6
	SO_1538	335	3
	SO_1561	598	3
	SO_1563	162	2
	SO_1571	1041	5
	SO_1576	222	3
	SO_1608	286	2
	SO_1622	154	2
	SO_1636	456	3
	SO_1653	328	2
	SO_1659	759	11
	SO_1663	161	2
	SO_1674	247	3
	SO_1678	499	3
	SO_1679	385	3
	SO_1682	300	3
	SO_1683	252	2
	SO_1694	894	5
	SO_1776	697	7
	SO_1777	333	6
	SO_1778	671	6
	SO_1779	735	7
	SO_1780	639	6
	SO_1781	712	14
	SO_1782	321	7
	SO_1792	284	2
	SO_1877	156	4
	SO_1897	389	3
	SO_1902	508	3
	SO_1911	310	3
	SO_1927	131	1
	SO_1928	588	8
	SO_1929	235	3
	SO_1930	939	6
	SO_1931	395	3
	SO_1962	346	3
	SO_1963	386	4
	SO_1997	642	4
	SO_2019	334	3
	SO_2042	344	4
	SO_2043	215	2
	SO_2054	379	2
	SO_2073	438	3
	SO_2089	118	2
	SO_2090	339	2
	SO_2091	379	2
	SO_2093	264	2
	SO_2094	835	8
	SO_2095	612	6
	SO_2096	192	2
	SO_2097	224	2
	SO_2098	567	2
	SO_2099	378	2
	SO_2100	155	2
	SO_2136	866	2
	SO_2178	333	5
	SO_2269	111	4
	SO_2303	317	4
	SO_2330	175	3
	SO_2337	159	2
	SO_2339	392	3
	SO_2340	325	2
	SO_2341	535	4
	SO_2342	357	3
	SO_2345	336	2
	SO_2347	477	6
	SO_2357	234	2
	SO_2359	799	5
	SO_2360	159	1
	SO_2361	322	5
	SO_2363	208	3
	SO_2364	478	2
	SO_2395	585	4
	SO_2397	275	2
	SO_2415	762	3
	SO_2416	376	2
	SO_2417	144	2
	SO_2419	672	4
	SO_2452	314	2
	SO_2453	362	5
	SO_2454	365	5
	SO_2477	356	2
	SO_2489	490	4
	SO_2492	759	3
	SO_2508	192	2
	SO_2509	193	3
	SO_2510	790	3
	SO_2511	349	2
	SO_2512	212	2
	SO_2513	232	2
	SO_2536	815	3
	SO_2588	301	4
	SO_2592	339	5
	SO_2593	1614	8
	SO_2603	152	2
	SO_2629	741	7
	SO_2638	344	3
	SO_2643	1013	4
	SO_2708	182	2
	SO_2726	248	3
	SO_2727	116	3
	SO_2728	287	3
	SO_2768	596	4
	SO_2771	291	2
	SO_2776	248	3
	SO_2805	390	2
	SO_2833	153	2
	SO_2834	705	3
	SO_2871	116	2
	SO_2930	907	6
	SO_2931	390	5
	SO_2935	245	3
	SO_3030	498	2
	SO_3034	361	4
	SO_3048	748	8
	SO_3049	164	3
	SO_3051	337	2
	SO_3056	127	3
	SO_3058	517	5
	SO_3069	1110	17
	SO_3070	338	2
	SO_3071	376	2
	SO_3088	705	4
	SO_3089	436	4
	SO_3108	303	3
	SO_3117	184	2
	SO_3120	459	4
	SO_3144	308	2
	SO_3145	249	3
	SO_3190	426	3
	SO_3263	244	2
	SO_3285	379	2
	SO_3286	518	2
	SO_3293	488	4
	SO_3300	124	4
	SO_3301	499	5
	SO_3314	262	2
	SO_3341	197	2
	SO_3348	327	2
	SO_3349	177	2
	SO_3350	370	3
	SO_3351	345	2
	SO_3354	272	5
	SO_3371	183	3
	SO_3381	416	3
	SO_3382	266	2
	SO_3415	822	4
	SO_3420	149	5
	SO_3421	230	2
	SO_3466	158	3
	SO_3468	218	2
	SO_3496	498	2
	SO_3517	429	3
	SO_3520	170	4
	SO_3521	164	2
	SO_3523	101	3
	SO_3524	130	2
	SO_3525	1168	11
	SO_3526	153	3
	SO_3527	319	4
	SO_3528	187	1
	SO_3529	318	3
	SO_3533	311	3
	SO_3627	261	2
	SO_3631	318	3
	SO_3638	328	3
	SO_3646	160	3
	SO_3655	186	4
	SO_3667	185	3
	SO_3668	186	2
	SO_3670	274	4
	SO_3671	260	3
	SO_3672	145	2
	SO_3715	217	4
	SO_3719	175	2
	SO_3720	173	3
	SO_3736	245	3
	SO_3737	565	5
	SO_3738	607	5
	SO_3774	1059	5
	SO_3781	172	2
	SO_3817	327	2
	SO_3830	131	2
	SO_3834	416	5
	SO_3855	562	2
	SO_3898	391	2
	SO_3907	160	2
	SO_3920	410	5
	SO_3921	106	3
	SO_3922	227	2
	SO_3923	479	5
	SO_3924	213	2
	SO_3925	359	5
	SO_3926	394	2
	SO_3980	467	8
	SO_4047	351	5
	SO_4048	208	3
	SO_4054	297	2
	SO_4055	797	3
	SO_4060	314	2
	SO_4061	188	2
	SO_4062	760	7
	SO_4103	188	3
	SO_4104	157	2
	SO_4105	171	3
	SO_4106	205	4
	SO_4118	414	3
	SO_4142	109	3
	SO_4144	461	6
	SO_4153	378	4
	SO_4159	193	3
	SO_4172	183	3
	SO_4173	427	4
	SO_4174	306	4
	SO_4176	615	4
	SO_4235	364	7
	SO_4311	109	2
	SO_4349	492	3
	SO_4357	205	3
	SO_4358	862	5
	SO_4359	656	7
	SO_4360	304	4
	SO_4361	155	2
	SO_4362	225	2
	SO_4378	436	2
	SO_4382	241	2
	SO_4396	198	2
	SO_4404	404	2
	SO_4405	728	7
	SO_4414	392	5
	SO_4434	221	5
	SO_4439	822	8
	SO_4453	549	4
	SO_4469	385	3
	SO_4480	506	3
	SO_4483	198	2
	SO_4484	144	3
	SO_4485	187	5
	SO_4503	298	2
	SO_4504	154	2
	SO_4505	218	3
	SO_4506	558	3
	SO_4507	225	3
	SO_4509	949	7
	SO_4510	198	3
	SO_4511	342	3
	SO_4513	950	2
	SO_4514	189	3
	SO_4515	327	2
	SO_4520	445	4
	SO_4568	313	2
	SO_4572	100	2
	SO_4591	187	2
	SO_4606	513	4
	SO_4607	530	2
	SO_4608	193	2
	SO_4609	291	1
	SO_4611	281	3
	SO_4613	330	2
	SO_4614	300	1
	SO_4615	213	2
	SO_4619	192	2
	SO_4620	582	3
	SO_4666	207	3
	SO_4687	387	2
	SO_4694	248	2
	SO_4702	451	3
	SO_4730	458	3
	SO_4737	475	3
	SO_A0161	376	3
	SO_A0164	383	3
