# Supplementary material for: K-shell Analysis Reveals Distinct Functional Parts in an Electron Transfer Network and Its Implications for Extracellular Electron Transfer
Source: Front Microbiol. 2016 Apr 20;7:530. doi: 10.3389/fmicb.2016.00530 (PMC4837345; doi:10.3389/fmicb.2016.00530)
Supplement: DATA SHEET S5 — Subcellular localization for the proteins in the final electron transfer network. [file Data_Sheet_5.XLS]

## Sheet: Sheet1
#1	Yellow highlights	in column G	indicate that the subcellular localization are revised by (specific-protein related) literature or known molecular function.
	Gene	Protein	Protein Localization
	Gene Locus	Protein Locus	r1) PSORTdb	r2) CELLO v.2.5	r1+r2) PSORTdb & CELLO	r3) Curated	r3) Curated Notes	This Study
	SO_0001	NP_715643.1	Unknown	Cytoplasmic	Cytoplasmic			Cytoplasmic
	SO_0025	NP_715667.1	Unknown	Cytoplasmic	Cytoplasmic			Cytoplasmic
	SO_0027	NP_715669.1	Unknown	Periplasmic	Periplasmic			Periplasmic
	SO_0038	NP_715680.1	Cytoplasmic		Cytoplasmic			Cytoplasmic
	SO_0040	NP_715682.1	Cytoplasmic		Cytoplasmic			Cytoplasmic
	SO_0053	NP_715695.1	Cytoplasmic		Cytoplasmic			Cytoplasmic
	SO_0054	NP_715696.2	Cytoplasmic		Cytoplasmic			Cytoplasmic
	SO_0101	NP_715743.1	Periplasmic		Periplasmic			Periplasmic
	SO_0102	NP_715744.1	Unknown	Periplasmic	Periplasmic			Periplasmic
	SO_0103	NP_715745.1	Cytoplasmic Membrane		Cytoplasmic Membrane			Cytoplasmic Membrane
	SO_0104	NP_715746.1	Cytoplasmic		Cytoplasmic			Cytoplasmic
	SO_0107	NP_715749.1	Cytoplasmic		Cytoplasmic			Cytoplasmic
	SO_0109	NP_715751.1	Unknown	Cytoplasmic	Cytoplasmic			Cytoplasmic
	SO_0139	NP_715781.1	Cytoplasmic		Cytoplasmic			Cytoplasmic
	SO_0163	NP_715805.1	Cytoplasmic		Cytoplasmic			Cytoplasmic
	SO_0180	NP_715822.1	Unknown	Cytoplasmic	Cytoplasmic			Cytoplasmic
	SO_0213	NP_715853.1	Cytoplasmic		Cytoplasmic			Cytoplasmic
	SO_0259	NP_715899.1	Cytoplasmic Membrane		Cytoplasmic Membrane			Cytoplasmic Membrane
	SO_0260	NP_715900.1	Cytoplasmic Membrane		Cytoplasmic Membrane			Cytoplasmic Membrane
	SO_0261	NP_715901.1	Cytoplasmic Membrane		Cytoplasmic Membrane			Cytoplasmic Membrane
	SO_0262	NP_715902.1	Cytoplasmic Membrane		Cytoplasmic Membrane			Cytoplasmic Membrane
	SO_0263	NP_715903.1	Cytoplasmic Membrane		Cytoplasmic Membrane			Cytoplasmic Membrane
	SO_0264	NP_715904.1	Periplasmic		Periplasmic			Periplasmic
	SO_0265	NP_715905.1	Cytoplasmic Membrane		Cytoplasmic Membrane			Cytoplasmic Membrane
	SO_0266	NP_715906.1	Cytoplasmic Membrane		Cytoplasmic Membrane			Cytoplasmic Membrane
	SO_0267	NP_715907.1	Cytoplasmic Membrane		Cytoplasmic Membrane			Cytoplasmic Membrane
	SO_0268	NP_715908.1	Cytoplasmic Membrane		Cytoplasmic Membrane			Cytoplasmic Membrane
	SO_0269	NP_715909.1	Cytoplasmic Membrane		Cytoplasmic Membrane			Cytoplasmic Membrane
	SO_0275	NP_715915.1	Cytoplasmic		Cytoplasmic			Cytoplasmic
	SO_0281	NP_715921.1	Cytoplasmic		Cytoplasmic			Cytoplasmic
	SO_0282	NP_715922.1	Cytoplasmic Membrane		Cytoplasmic Membrane			Cytoplasmic Membrane
	SO_0283	NP_715923.1	Cytoplasmic Membrane		Cytoplasmic Membrane			Cytoplasmic Membrane
	SO_0284	NP_715924.1	Cytoplasmic Membrane		Cytoplasmic Membrane			Cytoplasmic Membrane
	SO_0285	NP_715925.1	Outer Membrane		Outer Membrane			Outer Membrane
	SO_0396	NP_716034.1	Cytoplasmic Membrane		Cytoplasmic Membrane			Cytoplasmic Membrane
	SO_0397	NP_716035.1	Cytoplasmic Membrane		Cytoplasmic Membrane			Cytoplasmic Membrane
	SO_0398	NP_716036.1	Cytoplasmic Membrane		Cytoplasmic Membrane			Cytoplasmic Membrane
	SO_0399	NP_716037.1	Cytoplasmic Membrane		Cytoplasmic Membrane			Cytoplasmic Membrane
	SO_0400	NP_716038.1	Unknown	Cytoplasmic	Cytoplasmic			Cytoplasmic
	SO_0401	NP_716039.1	Cytoplasmic		Cytoplasmic			Cytoplasmic
	SO_0404	NP_716042.1	Unknown	Outer Membrane	Outer Membrane			Outer Membrane
	SO_0406	NP_716044.1	Cytoplasmic		Cytoplasmic			Cytoplasmic
	SO_0409	NP_716047.1	Unknown	Cytoplasmic	Cytoplasmic			Cytoplasmic
	SO_0414	NP_716052.1	Cytoplasmic Membrane		Cytoplasmic Membrane			Cytoplasmic Membrane
	SO_0415	NP_716053.1	Cytoplasmic Membrane		Cytoplasmic Membrane			Cytoplasmic Membrane
	SO_0416	NP_716054.1	Cytoplasmic		Cytoplasmic			Cytoplasmic
	SO_0417	NP_716055.1	Unknown	Periplasmic	Periplasmic			Periplasmic
	SO_0424	NP_716061.1	Cytoplasmic		Cytoplasmic			Cytoplasmic
	SO_0426	NP_716063.1	Cytoplasmic		Cytoplasmic			Cytoplasmic
	SO_0438	NP_716075.1	Cytoplasmic		Cytoplasmic			Cytoplasmic
	SO_0440	NP_716077.1	Unknown	Extracellular	Extracellular			Extracellular
	SO_0447	NP_716084.1	Cytoplasmic Membrane		Cytoplasmic Membrane			Cytoplasmic Membrane
	SO_0448	NP_716085.1	Cytoplasmic Membrane		Cytoplasmic Membrane			Cytoplasmic Membrane
	SO_0449	NP_716086.1	Cytoplasmic Membrane		Cytoplasmic Membrane			Cytoplasmic Membrane
	SO_0452	NP_716089.1	Cytoplasmic		Cytoplasmic			Cytoplasmic
	SO_0471	NP_716108.1	Cytoplasmic		Cytoplasmic			Cytoplasmic
	SO_0476	NP_716112.1	Cytoplasmic Membrane		Cytoplasmic Membrane	Periplasmic	Gene Function	Periplasmic
	SO_0477	NP_716113.1	Cytoplasmic Membrane		Cytoplasmic Membrane			Cytoplasmic Membrane
	SO_0478	NP_716114.2	Cytoplasmic Membrane		Cytoplasmic Membrane			Cytoplasmic Membrane
	SO_0479	NP_716115.2	Periplasmic		Periplasmic			Periplasmic
	SO_0480	NP_716116.1	Unknown	Periplasmic	Periplasmic			Periplasmic
	SO_0481	NP_716117.1	Outer Membrane		Outer Membrane			Outer Membrane
	SO_0482	NP_716118.1	Unknown	Periplasmic	Periplasmic			Periplasmic
	SO_0483	NP_716119.1	Cytoplasmic		Cytoplasmic	Periplasmic	Cordova et al. Partial functional replacement of cymA by sirCD in Shewanella oneidensis MR-1. Journal of Bacteriology, 2011, 193(9): 2312-2321.	Periplasmic
	SO_0484	NP_716120.2	Cytoplasmic Membrane		Cytoplasmic Membrane			Cytoplasmic Membrane
	SO_0492	NP_716128.1	Unknown	Periplasmic	Periplasmic			Periplasmic
	SO_0504	NP_716140.1	Cytoplasmic		Cytoplasmic			Cytoplasmic
	SO_0510	NP_716146.1	Unknown	Periplasmic	Periplasmic			Periplasmic
	SO_0533	NP_716169.1	Cytoplasmic		Cytoplasmic			Cytoplasmic
	SO_0536	NP_716172.1	Unknown	Cytoplasmic	Cytoplasmic			Cytoplasmic
	SO_0538	NP_716174.1	Cytoplasmic		Cytoplasmic			Cytoplasmic
	SO_0583	NP_716218.1	Cytoplasmic		Cytoplasmic			Cytoplasmic
	SO_0585	NP_716220.1	Cytoplasmic		Cytoplasmic			Cytoplasmic
	SO_0608	NP_716241.1	Cytoplasmic Membrane		Cytoplasmic Membrane			Cytoplasmic Membrane
	SO_0609	NP_716242.1	Cytoplasmic Membrane		Cytoplasmic Membrane			Cytoplasmic Membrane
	SO_0610	NP_716243.1	Cytoplasmic Membrane		Cytoplasmic Membrane			Cytoplasmic Membrane
	SO_0640	NP_716273.1	Cytoplasmic Membrane		Cytoplasmic Membrane			Cytoplasmic Membrane
	SO_0696	NP_716329.1	Cytoplasmic Membrane		Cytoplasmic Membrane			Cytoplasmic Membrane
	SO_0714	NP_716347.1	Periplasmic		Periplasmic			Periplasmic
	SO_0715	NP_716348.1	Cytoplasmic		Cytoplasmic			Cytoplasmic
	SO_0716	NP_716349.1	Unknown	Periplasmic	Periplasmic			Periplasmic
	SO_0717	NP_716350.1	Periplasmic		Periplasmic			Periplasmic
	SO_0725	NP_716358.1	Unknown	Periplasmic	Periplasmic			Periplasmic
	SO_0740	NP_716371.1	Cytoplasmic		Cytoplasmic			Cytoplasmic
	SO_0747	NP_716378.1	Cytoplasmic		Cytoplasmic			Cytoplasmic
	SO_0770	NP_716401.1	Unknown	Cytoplasmic	Cytoplasmic			Cytoplasmic
	SO_0771	NP_716402.1	Cytoplasmic		Cytoplasmic			Cytoplasmic
	SO_0772	NP_716403.1	Unknown	Cytoplasmic	Cytoplasmic			Cytoplasmic
	SO_0781	NP_716412.1	Cytoplasmic		Cytoplasmic			Cytoplasmic
	SO_0797	NP_716428.1	Unknown	Periplasmic	Periplasmic			Periplasmic
	SO_0823	NP_716454.1	Cytoplasmic Membrane		Cytoplasmic Membrane			Cytoplasmic Membrane
	SO_0845	NP_716476.1	Periplasmic		Periplasmic			Periplasmic
	SO_0846	NP_716477.2	Cytoplasmic Membrane		Cytoplasmic Membrane			Cytoplasmic Membrane
	SO_0847	NP_716478.1	Unknown	Cytoplasmic	Cytoplasmic	Periplasmic	Gene Function	Periplasmic
	SO_0848	NP_716479.1	Periplasmic		Periplasmic			Periplasmic
	SO_0849	NP_716480.1	Cytoplasmic		Cytoplasmic	Periplasmic	Gene Function	Periplasmic
	SO_0850	NP_716481.1	Unknown	Extracellular	Extracellular			Extracellular
	SO_0851	NP_716482.2	Unknown	Outer Membrane	Outer Membrane			Outer Membrane
	SO_0852	NP_716483.2	Unknown	Periplasmic	Periplasmic			Periplasmic
	SO_0853	NP_716484.1	Unknown	Outer Membrane	Outer Membrane			Outer Membrane
	SO_0854	NP_716485.1	Extracellular		Extracellular			Extracellular
	SO_0862	NP_716493.1	Cytoplasmic		Cytoplasmic			Cytoplasmic
	SO_0886	NP_716517.1	Unknown	Cytoplasmic	Cytoplasmic			Cytoplasmic
	SO_0902	NP_716532.1	Cytoplasmic		Cytoplasmic			Cytoplasmic
	SO_0903	NP_716533.1	Cytoplasmic Membrane		Cytoplasmic Membrane			Cytoplasmic Membrane
	SO_0904	NP_716534.1	Unknown	Periplasmic	Periplasmic			Periplasmic
	SO_0905	NP_716535.1	Cytoplasmic Membrane		Cytoplasmic Membrane			Cytoplasmic Membrane
	SO_0906	NP_716536.1	Cytoplasmic Membrane		Cytoplasmic Membrane			Cytoplasmic Membrane
	SO_0907	NP_716537.1	Cytoplasmic		Cytoplasmic			Cytoplasmic
	SO_0931	NP_716560.1	Cytoplasmic		Cytoplasmic			Cytoplasmic
	SO_0939	NP_716568.1	Unknown	Extracellular	Extracellular			Extracellular
	SO_0956	NP_716585.1	Cytoplasmic Membrane		Cytoplasmic Membrane			Cytoplasmic Membrane
	SO_0958	NP_716587.1	Cytoplasmic		Cytoplasmic			Cytoplasmic
	SO_0968	NP_716597.1	Cytoplasmic		Cytoplasmic			Cytoplasmic
	SO_0970	NP_716599.1	Periplasmic		Periplasmic			Periplasmic
	SO_0976	NP_716605.1	Cytoplasmic		Cytoplasmic			Cytoplasmic
	SO_0978	NP_716607.1	Unknown	Cytoplasmic	Cytoplasmic			Cytoplasmic
	SO_0988	NP_716617.1	Cytoplasmic		Cytoplasmic			Cytoplasmic
	SO_1009	NP_716637.1	Cytoplasmic Membrane		Cytoplasmic Membrane			Cytoplasmic Membrane
	SO_1010	NP_716638.1	Cytoplasmic Membrane		Cytoplasmic Membrane			Cytoplasmic Membrane
	SO_1011	NP_716639.1	Cytoplasmic Membrane		Cytoplasmic Membrane			Cytoplasmic Membrane
	SO_1012	NP_716640.1	Cytoplasmic Membrane		Cytoplasmic Membrane			Cytoplasmic Membrane
	SO_1013	NP_716641.1	Cytoplasmic Membrane		Cytoplasmic Membrane			Cytoplasmic Membrane
	SO_1014	NP_716642.1	Cytoplasmic		Cytoplasmic			Cytoplasmic
	SO_1015	NP_716643.1	Cytoplasmic Membrane		Cytoplasmic Membrane			Cytoplasmic Membrane
	SO_1016	NP_716644.1	Unknown	Cytoplasmic	Cytoplasmic			Cytoplasmic
	SO_1017	NP_716645.1	Cytoplasmic		Cytoplasmic			Cytoplasmic
	SO_1018	NP_716646.1	Cytoplasmic		Cytoplasmic			Cytoplasmic
	SO_1019	NP_716647.1	Cytoplasmic		Cytoplasmic			Cytoplasmic
	SO_1020	NP_716648.1	Cytoplasmic Membrane		Cytoplasmic Membrane			Cytoplasmic Membrane
	SO_1021	NP_716649.1	Cytoplasmic Membrane		Cytoplasmic Membrane			Cytoplasmic Membrane
	SO_1052	NP_716680.1	Cytoplasmic Membrane		Cytoplasmic Membrane			Cytoplasmic Membrane
	SO_1070	NP_716697.1	Periplasmic		Periplasmic			Periplasmic
	SO_1103	NP_716729.1	Cytoplasmic		Cytoplasmic			Cytoplasmic
	SO_1104	NP_716730.1	Cytoplasmic Membrane		Cytoplasmic Membrane			Cytoplasmic Membrane
	SO_1105	NP_716731.1	Unknown	Periplasmic	Periplasmic			Periplasmic
	SO_1106	NP_716732.1	Cytoplasmic Membrane		Cytoplasmic Membrane			Cytoplasmic Membrane
	SO_1107	NP_716733.1	Cytoplasmic Membrane		Cytoplasmic Membrane			Cytoplasmic Membrane
	SO_1108	NP_716734.1	Cytoplasmic		Cytoplasmic			Cytoplasmic
	SO_1111	NP_716737.1	Cytoplasmic		Cytoplasmic			Cytoplasmic
	SO_1112	NP_716738.1	Cytoplasmic		Cytoplasmic			Cytoplasmic
	SO_1122	NP_716747.1	Cytoplasmic		Cytoplasmic			Cytoplasmic
	SO_1140	NP_716765.2	Cytoplasmic		Cytoplasmic			Cytoplasmic
	SO_1158	NP_716783.1	Cytoplasmic		Cytoplasmic			Cytoplasmic
	SO_1176	NP_716801.1	Unknown	Periplasmic	Periplasmic			Periplasmic
	SO_1197	NP_716822.2	Cytoplasmic Membrane		Cytoplasmic Membrane			Cytoplasmic Membrane
	SO_1231	NP_716854.1	Cytoplasmic		Cytoplasmic			Cytoplasmic
	SO_1232	NP_716855.1	Periplasmic		Periplasmic			Periplasmic
	SO_1233	NP_716856.1	Cytoplasmic Membrane		Cytoplasmic Membrane			Cytoplasmic Membrane
	SO_1234	NP_716857.1	Cytoplasmic Membrane		Cytoplasmic Membrane			Cytoplasmic Membrane
	SO_1239	NP_716862.1	Cytoplasmic		Cytoplasmic			Cytoplasmic
	SO_1251	NP_716874.1	Unknown	Cytoplasmic	Cytoplasmic			Cytoplasmic
	SO_1264	NP_716887.1	Cytoplasmic		Cytoplasmic			Cytoplasmic
	SO_1274	NP_716897.1	Cytoplasmic		Cytoplasmic			Cytoplasmic
	SO_1275	NP_716898.1	Cytoplasmic		Cytoplasmic			Cytoplasmic
	SO_1355	NP_716975.1	Cytoplasmic Membrane		Cytoplasmic Membrane			Cytoplasmic Membrane
	SO_1362	NP_716982.1	Cytoplasmic		Cytoplasmic			Cytoplasmic
	SO_1363	NP_716983.1	Cytoplasmic		Cytoplasmic			Cytoplasmic
	SO_1364	NP_716984.2	Cytoplasmic		Cytoplasmic			Cytoplasmic
	SO_1413	NP_717033.1	Periplasmic		Periplasmic			Periplasmic
	SO_1414	NP_717034.1	Periplasmic		Periplasmic			Periplasmic
	SO_1415	NP_717035.1	Unknown	Cytoplasmic	Cytoplasmic			Cytoplasmic
	SO_1419	NP_717039.1	Unknown	Periplasmic	Periplasmic			Periplasmic
	SO_1420	NP_717040.1	Outer Membrane		Outer Membrane			Outer Membrane
	SO_1421	NP_717041.1	Periplasmic		Periplasmic			Periplasmic
	SO_1422	NP_717042.1	Cytoplasmic		Cytoplasmic			Cytoplasmic
	SO_1427	NP_717047.1	Periplasmic		Periplasmic			Periplasmic
	SO_1428	NP_717048.1	Outer Membrane		Outer Membrane			Outer Membrane
	SO_1429	NP_717049.1	Unknown	Periplasmic	Periplasmic	Extracellular	Gralnick et al. Extracellular respiration of dimethyl sulfoxide by Shewanella oneidensis strain MR-1. PNAS, 2006, 103(12): 4669-4674.	Extracellular
	SO_1430	NP_717050.1	Cytoplasmic Membrane		Cytoplasmic Membrane	Extracellular	Gralnick et al. Extracellular respiration of dimethyl sulfoxide by Shewanella oneidensis strain MR-1. PNAS, 2006, 103(12): 4669-4674.	Extracellular
	SO_1431	NP_717051.1	Cytoplasmic Membrane		Cytoplasmic Membrane	Periplasmic	Gralnick et al. Extracellular respiration of dimethyl sulfoxide by Shewanella oneidensis strain MR-1. PNAS, 2006, 103(12): 4669-4674.	Periplasmic
	SO_1432	NP_717052.1	Unknown	Periplasmic	Periplasmic	Outer Membrane	Gralnick et al. Extracellular respiration of dimethyl sulfoxide by Shewanella oneidensis strain MR-1. PNAS, 2006, 103(12): 4669-4674.	Outer Membrane
	SO_1490	NP_717107.1	Cytoplasmic		Cytoplasmic			Cytoplasmic
	SO_1518	NP_717135.1	Unknown	Cytoplasmic	Cytoplasmic			Cytoplasmic
	SO_1519	NP_717136.1	Cytoplasmic		Cytoplasmic			Cytoplasmic
	SO_1520	NP_717137.1	Cytoplasmic Membrane		Cytoplasmic Membrane			Cytoplasmic Membrane
	SO_1521	NP_717138.2	Cytoplasmic		Cytoplasmic			Cytoplasmic
	SO_1538	NP_717154.1	Cytoplasmic		Cytoplasmic			Cytoplasmic
	SO_1561	NP_717174.1	Cytoplasmic		Cytoplasmic			Cytoplasmic
	SO_1563	NP_717176.1	Cytoplasmic		Cytoplasmic			Cytoplasmic
	SO_1571	NP_717184.1	Cytoplasmic		Cytoplasmic			Cytoplasmic
	SO_1576	NP_717189.1	Cytoplasmic		Cytoplasmic			Cytoplasmic
	SO_1608	NP_717220.2	Cytoplasmic		Cytoplasmic			Cytoplasmic
	SO_1622	NP_717233.1	Unknown	Cytoplasmic	Cytoplasmic			Cytoplasmic
	SO_1636	NP_717247.1	Cytoplasmic Membrane		Cytoplasmic Membrane			Cytoplasmic Membrane
	SO_1653	NP_717264.1	Cytoplasmic		Cytoplasmic			Cytoplasmic
	SO_1659	NP_717270.2	Periplasmic		Periplasmic	Outer Membrane	Bücking C et al. Involvement and specificity of Shewanella oneidensis outer membrane cytochromes in the reduction of soluble and solid-phase terminal electron acceptors. FEMS Microbiol Lett. 2010 May;306(2):144-51.	Outer Membrane
	SO_1663	NP_717274.1	Cytoplasmic		Cytoplasmic			Cytoplasmic
	SO_1674	NP_717285.1	Unknown	Cytoplasmic	Cytoplasmic			Cytoplasmic
	SO_1678	NP_717289.1	Cytoplasmic		Cytoplasmic			Cytoplasmic
	SO_1679	NP_717290.1	Cytoplasmic		Cytoplasmic			Cytoplasmic
	SO_1682	NP_717293.1	Cytoplasmic		Cytoplasmic			Cytoplasmic
	SO_1683	NP_717294.1	Unknown	Cytoplasmic	Cytoplasmic			Cytoplasmic
	SO_1694	NP_717305.1	Extracellular		Extracellular			Extracellular
	SO_1776	NP_717385.1	Outer Membrane		Outer Membrane			Outer Membrane
	SO_1777	NP_717386.1	Unknown	Periplasmic	Periplasmic			Periplasmic
	SO_1778	NP_717387.1	Unknown	Extracellular	Extracellular			Extracellular
	SO_1779	NP_717388.1	Unknown	Extracellular	Extracellular			Extracellular
	SO_1780	NP_717389.1	Unknown	Extracellular	Extracellular			Extracellular
	SO_1781	NP_717390.1	Outer Membrane		Outer Membrane			Outer Membrane
	SO_1782	NP_717391.2	Periplasmic		Periplasmic			Periplasmic
	SO_1792	NP_717401.1	Cytoplasmic		Cytoplasmic			Cytoplasmic
	SO_1852	NP_717460.1	Unknown	Cytoplasmic	Cytoplasmic			Cytoplasmic
	SO_1877	NP_717485.1	Unknown	Periplasmic	Periplasmic			Periplasmic
	SO_1897	NP_717505.1	Cytoplasmic		Cytoplasmic			Cytoplasmic
	SO_1902	NP_717509.1	Cytoplasmic		Cytoplasmic			Cytoplasmic
	SO_1911	NP_717518.2	Cytoplasmic		Cytoplasmic			Cytoplasmic
	SO_1927	NP_717534.1	Cytoplasmic Membrane		Cytoplasmic Membrane			Cytoplasmic Membrane
	SO_1928	NP_717535.1	Cytoplasmic Membrane		Cytoplasmic Membrane			Cytoplasmic Membrane
	SO_1929	NP_717536.1	Cytoplasmic Membrane		Cytoplasmic Membrane			Cytoplasmic Membrane
	SO_1930	NP_717537.1	Cytoplasmic		Cytoplasmic			Cytoplasmic
	SO_1931	NP_717538.1	Cytoplasmic		Cytoplasmic			Cytoplasmic
	SO_1962	NP_717569.1	Cytoplasmic		Cytoplasmic			Cytoplasmic
	SO_1963	NP_717570.1	Cytoplasmic		Cytoplasmic			Cytoplasmic
	SO_1997	NP_717604.2	Unknown	Periplasmic	Periplasmic			Periplasmic
	SO_2019	NP_717625.2	Cytoplasmic		Cytoplasmic			Cytoplasmic
	SO_2042	NP_717645.1	Unknown	Periplasmic	Periplasmic			Periplasmic
	SO_2043	NP_717646.1	Cytoplasmic Membrane		Cytoplasmic Membrane			Cytoplasmic Membrane
	SO_2054	NP_717657.1	Cytoplasmic		Cytoplasmic			Cytoplasmic
	SO_2073	NP_717676.1	Cytoplasmic		Cytoplasmic			Cytoplasmic
	SO_2089	NP_717692.1	Cytoplasmic		Cytoplasmic			Cytoplasmic
	SO_2090	NP_717693.1	Cytoplasmic		Cytoplasmic			Cytoplasmic
	SO_2091	NP_717694.1	Cytoplasmic		Cytoplasmic			Cytoplasmic
	SO_2092	NP_717695.1	Unknown	Cytoplasmic	Cytoplasmic			Cytoplasmic
	SO_2093	NP_717696.1	Cytoplasmic		Cytoplasmic			Cytoplasmic
	SO_2094	NP_717697.2	Unknown	Cytoplasmic	Cytoplasmic			Cytoplasmic
	SO_2095	NP_717698.2	Unknown	Cytoplasmic	Cytoplasmic			Cytoplasmic
	SO_2096	NP_717699.1	Unknown	Cytoplasmic	Cytoplasmic			Cytoplasmic
	SO_2097	NP_717700.1	Cytoplasmic Membrane		Cytoplasmic Membrane	Periplasmic	Gene Function	Periplasmic
	SO_2098	NP_717701.1	Cytoplasmic Membrane		Cytoplasmic Membrane	Periplasmic	Shi et al. Purification and characterization of the [NiFe]-hydrogenase of Shewanella oneidensis MR-1. Applied and environmental microbiology, 2011, 77(16): 5584-5590.	Periplasmic
	SO_2099	NP_717702.1	Cytoplasmic Membrane		Cytoplasmic Membrane	Periplasmic	Shi et al. Purification and characterization of the [NiFe]-hydrogenase of Shewanella oneidensis MR-1. Applied and environmental microbiology, 2011, 77(16): 5584-5590.	Periplasmic
	SO_2100	NP_717703.1	Cytoplasmic Membrane		Cytoplasmic Membrane			Cytoplasmic Membrane
	SO_2136	NP_717739.1	Unknown	Cytoplasmic	Cytoplasmic			Cytoplasmic
	SO_2178	NP_717778.1	Periplasmic		Periplasmic			Periplasmic
	SO_2269	NP_717865.1	Cytoplasmic		Cytoplasmic			Cytoplasmic
	SO_2303	NP_717899.1	Unknown	Cytoplasmic	Cytoplasmic			Cytoplasmic
	SO_2330	NP_717920.1	Cytoplasmic		Cytoplasmic			Cytoplasmic
	SO_2337	NP_717927.1	Unknown	Cytoplasmic	Cytoplasmic			Cytoplasmic
	SO_2339	NP_717929.1	Cytoplasmic		Cytoplasmic			Cytoplasmic
	SO_2340	NP_717930.1	Cytoplasmic		Cytoplasmic			Cytoplasmic
	SO_2341	NP_717931.1	Cytoplasmic		Cytoplasmic			Cytoplasmic
	SO_2342	NP_717932.1	Cytoplasmic		Cytoplasmic			Cytoplasmic
	SO_2345	NP_717935.1	Cytoplasmic		Cytoplasmic			Cytoplasmic
	SO_2347	NP_717937.1	Cytoplasmic		Cytoplasmic			Cytoplasmic
	SO_2357	NP_717947.1	Cytoplasmic Membrane		Cytoplasmic Membrane			Cytoplasmic Membrane
	SO_2358	NP_717948.1	Cytoplasmic Membrane		Cytoplasmic Membrane			Cytoplasmic Membrane
	SO_2359	NP_717949.1	Cytoplasmic Membrane		Cytoplasmic Membrane			Cytoplasmic Membrane
	SO_2360	NP_717950.1	Unknown	Periplasmic	Periplasmic			Periplasmic
	SO_2361	NP_717951.1	Cytoplasmic Membrane		Cytoplasmic Membrane			Cytoplasmic Membrane
	SO_2362	NP_717952.1	Unknown	Cytoplasmic	Cytoplasmic	Cytoplasmic Membrane	Yin et al. Regulation of nitrite resistance of the cytochrome cbb3 oxidase by cytochrome c ScyA in Shewanella oneidensis. MicrobiologyOpen, 2015, 4(1): 84-99.	Cytoplasmic Membrane
	SO_2363	NP_717953.1	Cytoplasmic		Cytoplasmic	Cytoplasmic Membrane	Yin et al. Regulation of nitrite resistance of the cytochrome cbb3 oxidase by cytochrome c ScyA in Shewanella oneidensis. MicrobiologyOpen, 2015, 4(1): 84-99.	Cytoplasmic Membrane
	SO_2364	NP_717954.1	Cytoplasmic Membrane		Cytoplasmic Membrane			Cytoplasmic Membrane
	SO_2395	NP_717985.1	Cytoplasmic		Cytoplasmic			Cytoplasmic
	SO_2397	NP_717987.1	Unknown	Cytoplasmic Membrane	Cytoplasmic Membrane			Cytoplasmic Membrane
	SO_2415	NP_718005.1	Cytoplasmic		Cytoplasmic			Cytoplasmic
	SO_2416	NP_718006.1	Cytoplasmic		Cytoplasmic			Cytoplasmic
	SO_2417	NP_718007.1	Unknown	Periplasmic	Periplasmic			Periplasmic
	SO_2419	NP_718009.1	Cytoplasmic		Cytoplasmic			Cytoplasmic
	SO_2452	NP_718042.1	Cytoplasmic		Cytoplasmic			Cytoplasmic
	SO_2453	NP_718043.1	Cytoplasmic		Cytoplasmic			Cytoplasmic
	SO_2454	NP_718044.1	Cytoplasmic		Cytoplasmic			Cytoplasmic
	SO_2477	NP_718064.1	Cytoplasmic		Cytoplasmic			Cytoplasmic
	SO_2489	NP_718076.1	Cytoplasmic		Cytoplasmic			Cytoplasmic
	SO_2492	NP_718079.1	Cytoplasmic Membrane		Cytoplasmic Membrane			Cytoplasmic Membrane
	SO_2508	NP_718095.1	Cytoplasmic Membrane		Cytoplasmic Membrane			Cytoplasmic Membrane
	SO_2509	NP_718096.1	Unknown	Cytoplasmic	Cytoplasmic			Cytoplasmic
	SO_2510	NP_718097.1	Unknown	Periplasmic	Periplasmic			Periplasmic
	SO_2511	NP_718098.1	Cytoplasmic Membrane		Cytoplasmic Membrane			Cytoplasmic Membrane
	SO_2512	NP_718099.1	Unknown	Periplasmic	Periplasmic			Periplasmic
	SO_2513	NP_718100.1	Cytoplasmic Membrane		Cytoplasmic Membrane			Cytoplasmic Membrane
	SO_2536	NP_718122.1	Cytoplasmic		Cytoplasmic			Cytoplasmic
	SO_2588	NP_718174.1	Cytoplasmic		Cytoplasmic			Cytoplasmic
	SO_2592	NP_718178.1	Cytoplasmic Membrane		Cytoplasmic Membrane			Cytoplasmic Membrane
	SO_2593	NP_718179.1	Cytoplasmic		Cytoplasmic			Cytoplasmic
	SO_2603	NP_718189.1	Unknown	Cytoplasmic	Cytoplasmic			Cytoplasmic
	SO_2629	NP_718214.1	Cytoplasmic		Cytoplasmic			Cytoplasmic
	SO_2638	NP_718222.1	Cytoplasmic		Cytoplasmic			Cytoplasmic
	SO_2643	NP_718227.1	Cytoplasmic		Cytoplasmic			Cytoplasmic
	SO_2708	NP_718292.1	Unknown	Cytoplasmic	Cytoplasmic			Cytoplasmic
	SO_2726	NP_718310.1	Cytoplasmic Membrane		Cytoplasmic Membrane			Cytoplasmic Membrane
	SO_2727	NP_718311.1	Periplasmic		Periplasmic			Periplasmic
	SO_2728	NP_718312.1	Cytoplasmic Membrane		Cytoplasmic Membrane			Cytoplasmic Membrane
	SO_2768	NP_718349.1	Cytoplasmic		Cytoplasmic			Cytoplasmic
	SO_2771	NP_718352.1	Cytoplasmic		Cytoplasmic			Cytoplasmic
	SO_2776	NP_718357.1	Cytoplasmic		Cytoplasmic			Cytoplasmic
	SO_2805	NP_718383.1	Cytoplasmic Membrane		Cytoplasmic Membrane			Cytoplasmic Membrane
	SO_2833	NP_718405.1	Cytoplasmic		Cytoplasmic			Cytoplasmic
	SO_2834	NP_718406.1	Cytoplasmic		Cytoplasmic			Cytoplasmic
	SO_2868	NP_718440.1	Unknown	Cytoplasmic	Cytoplasmic			Cytoplasmic
	SO_2871	NP_718443.2	Cytoplasmic		Cytoplasmic			Cytoplasmic
	SO_2930	NP_718500.1	Unknown	Extracellular	Extracellular			Extracellular
	SO_2931	NP_718501.1	Unknown	Periplasmic	Periplasmic	Outer Membrane	Bücking C et al. Involvement and specificity of Shewanella oneidensis outer membrane cytochromes in the reduction of soluble and solid-phase terminal electron acceptors. FEMS Microbiol Lett. 2010 May;306(2):144-51.	Outer Membrane
	SO_2935	NP_718505.1	Cytoplasmic		Cytoplasmic			Cytoplasmic
	SO_3030	NP_718598.1	Cytoplasmic		Cytoplasmic			Cytoplasmic
	SO_3034	NP_718602.1	Cytoplasmic		Cytoplasmic			Cytoplasmic
	SO_3048	NP_718613.1	Cytoplasmic Membrane		Cytoplasmic Membrane			Cytoplasmic Membrane
	SO_3049	NP_718614.1	Cytoplasmic		Cytoplasmic			Cytoplasmic
	SO_3051	NP_718616.1	Cytoplasmic		Cytoplasmic			Cytoplasmic
	SO_3056	NP_718621.1	Periplasmic		Periplasmic			Periplasmic
	SO_3058	NP_718623.1	Periplasmic		Periplasmic			Periplasmic
	SO_3069	NP_718633.1	Outer Membrane		Outer Membrane			Outer Membrane
	SO_3070	NP_718634.1	Cytoplasmic		Cytoplasmic			Cytoplasmic
	SO_3071	NP_718635.1	Cytoplasmic		Cytoplasmic			Cytoplasmic
	SO_3088	NP_718651.2	Cytoplasmic		Cytoplasmic			Cytoplasmic
	SO_3089	NP_718652.1	Cytoplasmic		Cytoplasmic			Cytoplasmic
	SO_3108	NP_718670.1	Cytoplasmic		Cytoplasmic			Cytoplasmic
	SO_3117	NP_718679.1	Periplasmic		Periplasmic			Periplasmic
	SO_3120	NP_718681.1	Periplasmic		Periplasmic			Periplasmic
	SO_3144	NP_718700.1	Unknown	Cytoplasmic	Cytoplasmic			Cytoplasmic
	SO_3145	NP_718701.1	Cytoplasmic		Cytoplasmic			Cytoplasmic
	SO_3190	NP_718746.1	Cytoplasmic		Cytoplasmic			Cytoplasmic
	SO_3263	NP_718817.2	Cytoplasmic		Cytoplasmic			Cytoplasmic
	SO_3285	NP_718839.1	Cytoplasmic Membrane		Cytoplasmic Membrane			Cytoplasmic Membrane
	SO_3286	NP_718840.1	Cytoplasmic Membrane		Cytoplasmic Membrane			Cytoplasmic Membrane
	SO_3293	NP_718847.1	Cytoplasmic		Cytoplasmic			Cytoplasmic
	SO_3300	NP_718854.2	Unknown	Periplasmic	Periplasmic			Periplasmic
	SO_3301	NP_718855.1	Periplasmic		Periplasmic			Periplasmic
	SO_3314	NP_718868.1	Outer Membrane		Outer Membrane			Outer Membrane
	SO_3341	NP_718895.1	Periplasmic		Periplasmic			Periplasmic
	SO_3348	NP_718902.1	Cytoplasmic		Cytoplasmic			Cytoplasmic
	SO_3349	NP_718903.1	Periplasmic		Periplasmic			Periplasmic
	SO_3350	NP_718904.1	Cytoplasmic		Cytoplasmic			Cytoplasmic
	SO_3351	NP_718905.1	Cytoplasmic		Cytoplasmic			Cytoplasmic
	SO_3354	NP_718908.1	Cytoplasmic		Cytoplasmic			Cytoplasmic
	SO_3371	NP_718925.1	Cytoplasmic Membrane		Cytoplasmic Membrane			Cytoplasmic Membrane
	SO_3381	NP_718935.1	Unknown	Cytoplasmic	Cytoplasmic			Cytoplasmic
	SO_3382	NP_718936.1	Cytoplasmic		Cytoplasmic			Cytoplasmic
	SO_3415	NP_718968.1	Cytoplasmic Membrane		Cytoplasmic Membrane			Cytoplasmic Membrane
	SO_3420	NP_718973.1	Periplasmic		Periplasmic			Periplasmic
	SO_3421	NP_718974.1	Cytoplasmic Membrane		Cytoplasmic Membrane			Cytoplasmic Membrane
	SO_3466	NP_719015.1	Cytoplasmic		Cytoplasmic			Cytoplasmic
	SO_3468	NP_719017.1	Cytoplasmic		Cytoplasmic			Cytoplasmic
	SO_3496	NP_719045.1	Cytoplasmic		Cytoplasmic			Cytoplasmic
	SO_3517	NP_719064.1	Cytoplasmic Membrane		Cytoplasmic Membrane			Cytoplasmic Membrane
	SO_3520	NP_719067.1	Unknown	Extracellular	Extracellular			Extracellular
	SO_3521	NP_719068.1	Unknown	Extracellular	Extracellular			Extracellular
	SO_3523	NP_719070.1	Unknown	Periplasmic	Periplasmic			Periplasmic
	SO_3524	NP_719071.1	Unknown	Extracellular	Extracellular			Extracellular
	SO_3525	NP_719072.1	Unknown	Outer Membrane	Outer Membrane			Outer Membrane
	SO_3526	NP_719073.1	Unknown	Cytoplasmic	Cytoplasmic			Cytoplasmic
	SO_3527	NP_719074.2	Unknown	Extracellular	Extracellular			Extracellular
	SO_3528	NP_719075.1	Unknown	Outer Membrane	Outer Membrane			Outer Membrane
	SO_3529	NP_719076.1	Cytoplasmic		Cytoplasmic			Cytoplasmic
	SO_3533	NP_719080.1	Cytoplasmic		Cytoplasmic			Cytoplasmic
	SO_3627	NP_719170.1	Cytoplasmic		Cytoplasmic			Cytoplasmic
	SO_3631	NP_719173.1	Cytoplasmic		Cytoplasmic			Cytoplasmic
	SO_3638	NP_719180.1	Cytoplasmic		Cytoplasmic			Cytoplasmic
	SO_3646	NP_719188.1	Cytoplasmic		Cytoplasmic			Cytoplasmic
	SO_3655	NP_719197.1	Unknown	Extracellular	Extracellular			Extracellular
	SO_3667	NP_719208.1	Periplasmic		Periplasmic			Periplasmic
	SO_3668	NP_719209.1	Unknown	Cytoplasmic	Cytoplasmic			Cytoplasmic
	SO_3670	NP_719211.1	Unknown	Periplasmic	Periplasmic			Periplasmic
	SO_3671	NP_719212.1	Cytoplasmic Membrane		Cytoplasmic Membrane			Cytoplasmic Membrane
	SO_3672	NP_719213.1	Cytoplasmic Membrane		Cytoplasmic Membrane			Cytoplasmic Membrane
	SO_3715	NP_719255.1	Cytoplasmic		Cytoplasmic			Cytoplasmic
	SO_3719	NP_719259.1	Cytoplasmic Membrane		Cytoplasmic Membrane			Cytoplasmic Membrane
	SO_3720	NP_719260.2	Unknown	Periplasmic	Periplasmic			Periplasmic
	SO_3736	NP_719275.2	Cytoplasmic		Cytoplasmic			Cytoplasmic
	SO_3737	NP_719276.1	Cytoplasmic		Cytoplasmic			Cytoplasmic
	SO_3738	NP_719277.1	Cytoplasmic Membrane		Cytoplasmic Membrane			Cytoplasmic Membrane
	SO_3774	NP_719311.1	Cytoplasmic		Cytoplasmic			Cytoplasmic
	SO_3781	NP_719318.1	Unknown	Extracellular	Extracellular			Extracellular
	SO_3817	NP_719353.1	Unknown	Cytoplasmic	Cytoplasmic			Cytoplasmic
	SO_3830	NP_719363.2	Cytoplasmic Membrane		Cytoplasmic Membrane			Cytoplasmic Membrane
	SO_3834	NP_719367.1	Cytoplasmic		Cytoplasmic			Cytoplasmic
	SO_3855	NP_719387.1	Cytoplasmic		Cytoplasmic			Cytoplasmic
	SO_3898	NP_719429.1	Cytoplasmic Membrane		Cytoplasmic Membrane			Cytoplasmic Membrane
	SO_3907	NP_719438.1	Unknown	Periplasmic	Periplasmic			Periplasmic
	SO_3920	NP_719451.1	Unknown	Periplasmic	Periplasmic			Periplasmic
	SO_3921	NP_719452.1	Periplasmic		Periplasmic			Periplasmic
	SO_3922	NP_719453.1	Cytoplasmic Membrane		Cytoplasmic Membrane			Cytoplasmic Membrane
	SO_3923	NP_719454.1	Cytoplasmic		Cytoplasmic			Cytoplasmic
	SO_3924	NP_719455.1	Cytoplasmic Membrane		Cytoplasmic Membrane			Cytoplasmic Membrane
	SO_3925	NP_719456.1	Unknown	Cytoplasmic	Cytoplasmic			Cytoplasmic
	SO_3926	NP_719457.1	Unknown	Cytoplasmic	Cytoplasmic			Cytoplasmic
	SO_3980	NP_719510.1	Periplasmic		Periplasmic			Periplasmic
	SO_4047	NP_719577.1	Periplasmic		Periplasmic			Periplasmic
	SO_4048	NP_719578.1	Periplasmic		Periplasmic			Periplasmic
	SO_4054	NP_719584.1	Cytoplasmic		Cytoplasmic			Cytoplasmic
	SO_4055	NP_719585.1	Outer Membrane		Outer Membrane			Outer Membrane
	SO_4060	NP_719590.1	Cytoplasmic Membrane		Cytoplasmic Membrane			Cytoplasmic Membrane
	SO_4061	NP_719591.1	Cytoplasmic		Cytoplasmic			Cytoplasmic
	SO_4062	NP_719592.1	Unknown	Periplasmic	Periplasmic			Periplasmic
	SO_4103	NP_719633.1	Unknown	Extracellular	Extracellular			Extracellular
	SO_4104	NP_719634.1	Unknown	Outer Membrane	Outer Membrane			Outer Membrane
	SO_4105	NP_719635.1	Unknown	Periplasmic	Periplasmic			Periplasmic
	SO_4106	NP_719636.1	Extracellular		Extracellular			Extracellular
	SO_4118	NP_719647.1	Cytoplasmic		Cytoplasmic			Cytoplasmic
	SO_4142	NP_719671.2	Periplasmic		Periplasmic			Periplasmic
	SO_4144	NP_719673.1	Periplasmic		Periplasmic			Periplasmic
	SO_4153	NP_719682.1	Cytoplasmic		Cytoplasmic			Cytoplasmic
	SO_4159	NP_719688.1	Unknown	Extracellular	Extracellular			Extracellular
	SO_4172	NP_719701.1	Cytoplasmic		Cytoplasmic			Cytoplasmic
	SO_4173	NP_719702.2	Cytoplasmic Membrane		Cytoplasmic Membrane			Cytoplasmic Membrane
	SO_4174	NP_719703.1	Cytoplasmic		Cytoplasmic			Cytoplasmic
	SO_4176	NP_719705.2	Cytoplasmic Membrane		Cytoplasmic Membrane			Cytoplasmic Membrane
	SO_4235	NP_719762.1	Cytoplasmic		Cytoplasmic			Cytoplasmic
	SO_4311	NP_719836.2	Unknown	Cytoplasmic	Cytoplasmic			Cytoplasmic
	SO_4349	NP_719873.1	Cytoplasmic		Cytoplasmic			Cytoplasmic
	SO_4357	NP_719881.1	Cytoplasmic Membrane		Cytoplasmic Membrane	Extracellular	Gralnick et al. Extracellular respiration of dimethyl sulfoxide by Shewanella oneidensis strain MR-1. PNAS, 2006, 103(12): 4669-4674.	Extracellular
	SO_4358	NP_719882.1	Cytoplasmic Membrane		Cytoplasmic Membrane	Extracellular	Gralnick et al. Extracellular respiration of dimethyl sulfoxide by Shewanella oneidensis strain MR-1. PNAS, 2006, 103(12): 4669-4674.	Extracellular
	SO_4359	NP_719883.1	Outer Membrane		Outer Membrane			Outer Membrane
	SO_4360	NP_719884.1	Periplasmic		Periplasmic			Periplasmic
	SO_4361	NP_719885.2	Unknown	Cytoplasmic	Cytoplasmic	Periplasmic	Gralnick et al. Extracellular respiration of dimethyl sulfoxide by Shewanella oneidensis strain MR-1. PNAS, 2006, 103(12): 4669-4674.	Periplasmic
	SO_4362	NP_719886.2	Cytoplasmic Membrane		Cytoplasmic Membrane	Outer Membrane	Gralnick et al. Extracellular respiration of dimethyl sulfoxide by Shewanella oneidensis strain MR-1. PNAS, 2006, 103(12): 4669-4674.	Outer Membrane
	SO_4378	NP_719902.1	Cytoplasmic		Cytoplasmic			Cytoplasmic
	SO_4382	NP_719906.1	Cytoplasmic		Cytoplasmic			Cytoplasmic
	SO_4396	NP_719919.1	Cytoplasmic		Cytoplasmic			Cytoplasmic
	SO_4404	NP_719927.2	Cytoplasmic Membrane		Cytoplasmic Membrane			Cytoplasmic Membrane
	SO_4405	NP_719928.1	Cytoplasmic		Cytoplasmic			Cytoplasmic
	SO_4414	NP_719937.1	Cytoplasmic		Cytoplasmic			Cytoplasmic
	SO_4434	NP_719955.1	Unknown	Outer Membrane	Outer Membrane			Outer Membrane
	SO_4439	NP_719960.1	Outer Membrane		Outer Membrane			Outer Membrane
	SO_4453	NP_719974.1	Unknown	Periplasmic	Periplasmic			Periplasmic
	SO_4469	NP_719990.1	Cytoplasmic		Cytoplasmic			Cytoplasmic
	SO_4480	NP_720001.1	Cytoplasmic		Cytoplasmic			Cytoplasmic
	SO_4483	NP_720004.1	Cytoplasmic Membrane		Cytoplasmic Membrane			Cytoplasmic Membrane
	SO_4484	NP_720005.1	Unknown	Periplasmic	Periplasmic			Periplasmic
	SO_4485	NP_720006.1	Unknown	Periplasmic	Periplasmic			Periplasmic
	SO_4503	NP_720023.2	Cytoplasmic		Cytoplasmic			Cytoplasmic
	SO_4504	NP_720024.1	Unknown	Cytoplasmic	Cytoplasmic			Cytoplasmic
	SO_4505	NP_720025.1	Unknown	Periplasmic	Periplasmic			Periplasmic
	SO_4506	NP_720026.1	Cytoplasmic		Cytoplasmic			Cytoplasmic
	SO_4507	NP_720027.1	Cytoplasmic		Cytoplasmic			Cytoplasmic
	SO_4508	NP_720028.1	Unknown	Periplasmic	Periplasmic			Periplasmic
	SO_4509	NP_720029.1	Periplasmic		Periplasmic			Periplasmic
	SO_4510	NP_720030.1	Cytoplasmic Membrane		Cytoplasmic Membrane			Cytoplasmic Membrane
	SO_4511	NP_720031.1	Cytoplasmic Membrane		Cytoplasmic Membrane			Cytoplasmic Membrane
	SO_4512	NP_720032.1	Unknown	Periplasmic	Periplasmic			Periplasmic
	SO_4513	NP_720033.1	Periplasmic		Periplasmic			Periplasmic
	SO_4514	NP_720034.1	Cytoplasmic Membrane		Cytoplasmic Membrane			Cytoplasmic Membrane
	SO_4515	NP_720035.1	Cytoplasmic Membrane		Cytoplasmic Membrane			Cytoplasmic Membrane
	SO_4520	NP_720040.1	Cytoplasmic		Cytoplasmic			Cytoplasmic
	SO_4568	NP_720085.1	Cytoplasmic Membrane		Cytoplasmic Membrane			Cytoplasmic Membrane
	SO_4572	NP_720088.1	Unknown	Cytoplasmic	Cytoplasmic			Cytoplasmic
	SO_4591	NP_720107.1	Cytoplasmic Membrane		Cytoplasmic Membrane			Cytoplasmic Membrane
	SO_4606	NP_720122.1	Cytoplasmic Membrane		Cytoplasmic Membrane			Cytoplasmic Membrane
	SO_4607	NP_720123.1	Cytoplasmic Membrane		Cytoplasmic Membrane			Cytoplasmic Membrane
	SO_4608	NP_720124.1	Unknown	Cytoplasmic Membrane	Cytoplasmic Membrane			Cytoplasmic Membrane
	SO_4609	NP_720125.1	Cytoplasmic Membrane		Cytoplasmic Membrane			Cytoplasmic Membrane
	SO_4611	NP_720127.1	Cytoplasmic Membrane		Cytoplasmic Membrane			Cytoplasmic Membrane
	SO_4613	NP_720129.1	Cytoplasmic Membrane		Cytoplasmic Membrane			Cytoplasmic Membrane
	SO_4614	NP_720130.1	Cytoplasmic Membrane		Cytoplasmic Membrane			Cytoplasmic Membrane
	SO_4615	NP_720131.1	Cytoplasmic Membrane		Cytoplasmic Membrane			Cytoplasmic Membrane
	SO_4619	NP_720135.1	Cytoplasmic		Cytoplasmic			Cytoplasmic
	SO_4620	NP_720136.1	Periplasmic		Periplasmic			Periplasmic
	SO_4666	NP_720181.1	Periplasmic		Periplasmic			Periplasmic
	SO_4687	NP_720203.1	Cytoplasmic		Cytoplasmic			Cytoplasmic
	SO_4694	NP_720210.2	Unknown	Outer Membrane	Outer Membrane			Outer Membrane
	SO_4702	NP_720218.1	Cytoplasmic		Cytoplasmic			Cytoplasmic
	SO_4730	NP_720246.1	Cytoplasmic		Cytoplasmic			Cytoplasmic
	SO_4737	NP_720253.1	Cytoplasmic Membrane		Cytoplasmic Membrane			Cytoplasmic Membrane
	SO_A0161	NP_720477.1	Cytoplasmic - PSORTb		Cytoplasmic			Cytoplasmic
	SO_A0164	NP_720479.1	Cytoplasmic - PSORTb		Cytoplasmic			Cytoplasmic
