# Supplementary material for: K-shell Analysis Reveals Distinct Functional Parts in an Electron Transfer Network and Its Implications for Extracellular Electron Transfer
Source: Front Microbiol. 2016 Apr 20;7:530. doi: 10.3389/fmicb.2016.00530 (PMC4837345; doi:10.3389/fmicb.2016.00530)
Supplement: DATA SHEET S6 — Protein domains for the proteins in the final electron transfer network. [file Data_Sheet_6.XLS]

## Sheet: Sheet1
	Gene	Protein	Protein Domains
	Gene Locus	UniProt Entry	r1) Pfam	r2) FFAS	This Study
	SO_0001	Q8EKT8	PF00258		PF00258
	SO_0025	Q8EKR5	PF12724		PF12724
	SO_0027	Q8EKR3	PF12724		PF12724
	SO_0038	Q8EKQ2	PF01218		PF01218
	SO_0040	Q8EKQ0	PF01488, PF08501		PF01488, PF08501
	SO_0053	Q8EKN9	PF07479, PF01210		PF07479, PF01210
	SO_0054	Q8EKN8	PF03486		PF03486
	SO_0101	Q8EKJ1	PF04879, PF00384, PF01568		PF04879, PF00384, PF01568
	SO_0102	Q8EKJ0	PF13247, PF09163		PF13247, PF09163
	SO_0103	Q8EKI9	PF01292		PF01292
	SO_0104	P59188	PF04216		PF04216
	SO_0107	Q8EKI6	PF02634		PF02634
	SO_0109	Q8EKI4	PF01206		PF01206
	SO_0139	Q8EKF4	PF00210		PF00210
	SO_0163	Q8EKD2	PF01430		PF01430
	SO_0180	Q8EKB5	PF05721, PF13649		PF05721, PF13649
	SO_0213	Q8EK85	PF01565, PF02873		PF01565, PF02873
	SO_0259	Q8EK44	PF03100		PF03100
	SO_0260	Q8EK43	PF04995		PF04995
	SO_0261	Q8EK42	PF01578		PF01578
	SO_0262	Q8EK41	PF03379		PF03379
	SO_0263	Q8EK40	PF00005		PF00005
	SO_0264	Q8EK39	PF13442		PF13442
	SO_0265	Q8EK38	PF13414		PF13414
	SO_0266	Q8EK37	PF01578		PF01578
	SO_0267	Q8EK36	PF08534		PF08534
	SO_0268	Q8EK35	PF03918		PF03918
	SO_0269	Q8EK34	PF00578		PF00578
	SO_0275	P59309	PF01118, PF02774		PF01118, PF02774
	SO_0281	Q8EK25	PF11104		PF11104
	SO_0282	Q8EK24	PF05137		PF05137
	SO_0283	Q8EK23	PF04350		PF04350
	SO_0284	Q8EK22	PF04351		PF04351
	SO_0285	Q8EK21	PF00263, PF03958, PF07660		PF00263, PF03958, PF07660
	SO_0396	Q8EJR6	PF01127		PF01127
	SO_0397	Q8EJR5	PF01127		PF01127
	SO_0398	Q8EJR4	PF00890, PF02910		PF00890, PF02910
	SO_0399	Q8EJR3	PF13085, PF13183		PF13085, PF13183
	SO_0400	Q8EJR2	PF03992		PF03992
	SO_0401	Q8EJR1	PF08240, PF00107		PF08240, PF00107
	SO_0404	Q8EJQ8	PF05572		PF05572
	SO_0406	Q8EJQ6	PF00085		PF00085
	SO_0409	Q8EJQ3	PF14595		PF14595
	SO_0414	Q8EJP8	PF06750, PF01478		PF06750, PF01478
	SO_0415	Q8EJP7	PF00482		PF00482
	SO_0416	Q8EJP6	PF00437, PF05157		PF00437, PF05157
	SO_0417	Q8EJP5	PF13544		PF13544
	SO_0424	Q8EJN9	PF00456		PF00456
	SO_0426	Q8EJN7	PF00070, PF07992, PF02852		PF00070, PF07992, PF02852
	SO_0438	Q8EJM5	PF00106		PF00106
	SO_0440	Q8EJM3	PF13402		PF13402
	SO_0447	Q8EJL6	——	PF11804	PF11804
	SO_0448	Q8EJL5	——	PF09726	PF09726
	SO_0449	Q8EJL4	PF03929		PF03929
	SO_0452	Q8EJL1	PF00085		PF00085
	SO_0471	Q8EJJ2	PF03060		PF03060
	SO_0476	Q8EJI8	PF00578		PF00578
	SO_0477	Q8CVD6	PF03918		PF03918
	SO_0478	Q8EJI7	PF01578		PF01578
	SO_0479	Q8EJI6	PF14522		PF14522
	SO_0480	Q8EJI5	PF00581		PF00581
	SO_0481	Q8EJI4	PF00254, PF01346		PF00254, PF01346
	SO_0482	Q8EJI3	PF07719		PF07719
	SO_0483	Q8EJI2	PF13247		PF13247
	SO_0484	Q8EJI1	PF03916		PF03916
	SO_0492	Q8EJH3	PF01613		PF01613
	SO_0504	Q8EJG3	PF00175		PF00175
	SO_0510	Q8EJF7	PF00106		PF00106
	SO_0533	Q8EJD4	PF01451		PF01451
	SO_0536	Q8EJD1	PF13192		PF13192
	SO_0538	Q8EJC9	PF02800, PF00044		PF02800, PF00044
	SO_0583	Q8EJ85	PF04324		PF04324
	SO_0585	Q8EJ83	PF02826		PF02826
	SO_0608	Q8EJ64	PF00355, PF10399		PF00355, PF10399
	SO_0609	Q8EJ63	PF00032, PF13631		PF00032, PF13631
	SO_0610	Q8EJ62	PF02167		PF02167
	SO_0640	Q8EJ33	PF08240, PF00107		PF08240, PF00107
	SO_0696	Q8EIY1	PF11412, PF02683, PF13899		PF11412, PF02683, PF13899
	SO_0714	Q8EIW5	PF00034		PF00034
	SO_0715	Q8EIW4	PF03404, PF00174		PF03404, PF00174
	SO_0716	Q8EIW3	——	PF10643, PF09098	PF10643, PF09098
	SO_0717	Q8EIW2	PF00034		PF00034
	SO_0725	Q8EIV5	PF00141		PF00141
	SO_0740	Q8EIU4	PF04261		PF04261
	SO_0747	Q8EIT7	PF00970, PF00175		PF00970, PF00175
	SO_0770	P82177	PF02866, PF00056		PF02866, PF00056
	SO_0771	Q8EIR5	PF04134		PF04134
	SO_0772	Q8EIR4	PF00106		PF00106
	SO_0781	Q8EIQ6	PF02347		PF02347
	SO_0797	Q8EIP0	PF13905		PF13905
	SO_0823	Q8EIL6	PF02163		PF02163
	SO_0845	Q8EIJ4	PF03892		PF03892
	SO_0846	Q8EIJ3	PF12801, PF12837		PF12801, PF12837
	SO_0847	Q8EIJ2	PF12838		PF12838
	SO_0848	Q8EIJ1	PF04879, PF00384, PF01568		PF04879, PF00384, PF01568
	SO_0849	Q8EIJ0	PF03927		PF03927
	SO_0850	Q8EII9	PF04519		PF04519
	SO_0851	Q8EII8	PF13544		PF13544
	SO_0852	Q8EII7	——	PF05307	PF05307
	SO_0853	Q8EII6	PF12019, PF13544		PF12019, PF13544
	SO_0854	Q8EII5	PF13544		PF13544
	SO_0862	Q8EIH7	PF00389, PF02826, PF01842		PF00389, PF02826, PF01842
	SO_0886	Q8EIF3	PF09526		PF09526
	SO_0902	Q8EIE0	PF05896, PF11973		PF05896, PF11973
	SO_0903	Q8EID9	PF03116		PF03116
	SO_0904	Q8EID8	PF04205		PF04205
	SO_0905	Q8EID7	PF02508		PF02508
	SO_0906	Q8EID6	PF02508		PF02508
	SO_0907	Q8EID5	PF00970, PF00111, PF00175		PF00970, PF00111, PF00175
	SO_0931	Q8EIB2	PF02800, PF00044		PF02800, PF00044
	SO_0939	Q8EIA4	——	PF09719	PF09719
	SO_0956	Q8EI88	PF07992, PF13192		PF07992, PF13192
	SO_0958	Q8EI86	PF10417, PF00578		PF10417, PF00578
	SO_0968	Q8EI78	PF00389, PF02826		PF00389, PF02826
	SO_0970	P83223	PF00890, PF14537		PF00890, PF14537
	SO_0976	Q8EI71	PF02566		PF02566
	SO_0978	Q8EI69	PF01266		PF01266
	SO_0988	Q8EI61	PF14691, PF12838, PF04879, PF00384, PF01568, PF00070, PF13510, PF13450		PF14691, PF12838, PF04879, PF00384, PF01568, PF00070, PF13510, PF13450
	SO_1009	Q8EI41	PF00361		PF00361
	SO_1010	Q8EI40	PF00361		PF00361
	SO_1011	Q8EI39	PF00361, PF00662		PF00361, PF00662
	SO_1012	Q8EI38	PF00420		PF00420
	SO_1013	Q8EI37	PF00499		PF00499
	SO_1014	Q8EI36	PF12838		PF12838
	SO_1015	Q8EI35	PF00146		PF00146
	SO_1016	Q8EI34	PF04879, PF00384, PF10588, PF13510		PF04879, PF00384, PF10588, PF13510
	SO_1017	Q8EI33	PF01512, PF10589, PF10531		PF01512, PF10589, PF10531
	SO_1018	Q8EI32	PF01257		PF01257
	SO_1019	Q8EI31	PF00329, PF00346		PF00329, PF00346
	SO_1020	Q8EI30	PF01058		PF01058
	SO_1021	Q8EI29	PF00507		PF00507
	SO_1052	Q8EI01	PF01384		PF01384
	SO_1070	Q8EHY4	PF00199, PF06628		PF00199, PF06628
	SO_1103	Q8EHV9	PF05896, PF11973		PF05896, PF11973
	SO_1104	Q8EHV8	PF03116		PF03116
	SO_1105	Q8EHV7	PF04205		PF04205
	SO_1106	Q8EHV6	PF02508		PF02508
	SO_1107	Q8EHV5	PF02508		PF02508
	SO_1108	Q8EHV4	PF00970, PF00111, PF00175		PF00970, PF00111, PF00175
	SO_1111	Q8EHV1	PF00210		PF00210
	SO_1112	Q8EHV0	PF00210		PF00210
	SO_1122	Q8EHU1	PF00171		PF00171
	SO_1140	Q8EHS7	PF05173, PF01113		PF05173, PF01113
	SO_1158	Q8EHQ9	PF00210		PF00210
	SO_1176	Q8EHP2	PF07963		PF07963
	SO_1197	Q8EHM2	PF00004, PF06480, PF01434		PF00004, PF06480, PF01434
	SO_1231	Q8EHJ0	PF02613		PF02613
	SO_1232	Q8EHI9	PF00384, PF01568		PF00384, PF01568
	SO_1233	Q8EHI8	PF03264		PF03264
	SO_1234	Q8EHI7	PF06796		PF06796
	SO_1239	Q8EHI2	PF12850		PF12850
	SO_1251	Q8EHH0	PF13237		PF13237
	SO_1264	Q8EHF8	PF01266		PF01266
	SO_1274	Q8EHE9	PF01266		PF01266
	SO_1275	Q8EHE8	PF00171		PF00171
	SO_1355	Q8EH74	PF01578		PF01578
	SO_1362	Q8EH68	PF01817, PF02153		PF01817, PF02153
	SO_1363	Q8EH67	PF03063		PF03063
	SO_1364	Q8EH66	PF00970, PF00111, PF00175		PF00970, PF00111, PF00175
	SO_1413	Q8EH18	PF14537		PF14537
	SO_1414	Q8EH17	PF00890		PF00890
	SO_1415	Q8EH16	PF00440		PF00440
	SO_1419	Q8EH12	PF04205		PF04205
	SO_1420	Q8EH11	PF13609		PF13609
	SO_1421	Q8EH10	PF00890, PF14537		PF00890, PF14537
	SO_1422	Q8EH09	PF00126, PF03466		PF00126, PF03466
	SO_1427	Q8EH05	PF09699		PF09699
	SO_1428	Q8EH04	PF11854		PF11854
	SO_1429	Q8EH03	PF04879, PF00384, PF01568		PF04879, PF00384, PF01568
	SO_1430	Q8EH02	PF13247, PF12800		PF13247, PF12800
	SO_1431	Q8EH01	PF02613		PF02613
	SO_1432	Q8EH00	——	——	——
	SO_1490	Q8EGV1	PF00465		PF00465
	SO_1518	Q8EGS6	PF02589		PF02589
	SO_1519	Q8EGS5	PF02589, PF13183		PF02589, PF13183
	SO_1520	Q8EGS4	PF02754		PF02754
	SO_1521	Q8EGS3	PF02754, PF02913, PF01565, PF13183		PF02754, PF02913, PF01565, PF13183
	SO_1538	Q8EGQ7	PF00180		PF00180
	SO_1561	Q8EGN8	PF09127, PF01433		PF09127, PF01433
	SO_1563	Q8EGN7	PF00255		PF00255
	SO_1571	Q8EGM9	PF06314, PF13450		PF06314, PF13450
	SO_1576	Q8EGM4	PF02798, PF13410		PF02798, PF13410
	SO_1608	Q8EGJ4	PF14489, PF14819		PF14489, PF14819
	SO_1622	Q8EGI2	PF00258		PF00258
	SO_1636	Q8EGG8	PF13180, PF02163		PF13180, PF02163
	SO_1653	Q8EGF1	PF04321		PF04321
	SO_1659	Q8EGE5	——	PF03264,PF13447	PF03264,PF13447
	SO_1663	Q8EGE1	PF00037, PF12838		PF00037, PF12838
	SO_1674	Q8EGD0	PF00106		PF00106
	SO_1678	Q8EGC6	PF00171		PF00171
	SO_1679	Q8EGC5	PF00441, PF02770, PF02771		PF00441, PF02770, PF02771
	SO_1682	Q8EGC2	PF14833, PF03446		PF14833, PF03446
	SO_1683	Q8EGC1	PF00106		PF00106
	SO_1694	Q8EGB1	PF08031, PF01565, PF13385		PF08031, PF01565, PF13385
	SO_1776	Q8CVD4	PF11854		PF11854
	SO_1777	Q8EG35	PF13435, PF09699		PF13435, PF09699
	SO_1778	Q8EG34	PF14522		PF14522
	SO_1779	Q8EG33	——	PF13447	PF13447
	SO_1780	Q8EG32	PF14522		PF14522
	SO_1781	Q8EG31	PF11854		PF11854
	SO_1782	Q8EG30	PF13435, PF09699		PF13435, PF09699
	SO_1792	Q8EG21	PF00763, PF02882		PF00763, PF02882
	SO_1852	Q8EFW3	PF05768		PF05768
	SO_1877	Q8EFT9	PF00578		PF00578
	SO_1897	Q8EFR9	PF00441, PF02770, PF02771		PF00441, PF02770, PF02771
	SO_1902	Q8EFR5	PF00393, PF03446		PF00393, PF03446
	SO_1911	Q8EFQ8	PF00106		PF00106
	SO_1927	Q8EFP3	PF01127		PF01127
	SO_1928	Q8EFP2	PF00890, PF02910		PF00890, PF02910
	SO_1929	Q8EFP1	PF13085, PF13183		PF13085, PF13183
	SO_1930	Q8EFP0	PF00676, PF02779		PF00676, PF02779
	SO_1931	Q8EFN9	PF00198, PF00364, PF02817		PF00198, PF00364, PF02817
	SO_1962	Q8EFK9	PF00903, PF14696		PF00903, PF14696
	SO_1963	Q8EFK8	PF04209		PF04209
	SO_1997	Q8EFH5	PF09127, PF01433		PF09127, PF01433
	SO_2019	Q8EFF4	PF00762		PF00762
	SO_2042	Q8EFD9	PF00174		PF00174
	SO_2043	Q8EFD8	PF01794		PF01794
	SO_2054	Q8EFC7	PF08240, PF00107		PF08240, PF00107
	SO_2073	Q8EFB1	PF00815		PF00815
	SO_2089	Q8EF96	PF01155		PF01155
	SO_2090	Q8EF95	PF00586, PF02769		PF00586, PF02769
	SO_2091	Q8EF94	PF01924		PF01924
	SO_2092	Q8EF93	PF01455		PF01455
	SO_2093	Q8EF92	PF02492		PF02492
	SO_2094	Q8EF91	PF00708, PF01300, PF07503		PF00708, PF01300, PF07503
	SO_2095	Q8EF90	——	PF07503,PF02782	PF07503,PF02782
	SO_2096	Q8EF89	PF01750		PF01750
	SO_2097	Q8EF88	PF00033		PF00033
	SO_2098	Q8EF87	PF00374		PF00374
	SO_2099	Q8CVD3	PF14720, PF01058, PF10518		PF14720, PF01058, PF10518
	SO_2100	Q8EF86	PF08534		PF08534
	SO_2136	Q8EF55	PF00171, PF00465		PF00171, PF00465
	SO_2178	Q8EF24	PF03150, PF00034		PF03150, PF00034
	SO_2269	Q8EEU4	PF00111		PF00111
	SO_2303	Q8EER5	PF07992		PF07992
	SO_2330	Q8EEP7	PF00258		PF00258
	SO_2337	Q8EEP0	PF01625		PF01625
	SO_2339	Q8EEN8	PF00676		PF00676
	SO_2340	Q8EEN7	PF02779, PF02780		PF02779, PF02780
	SO_2341	Q8EEN6	PF00198, PF00364, PF02817		PF00198, PF00364, PF02817
	SO_2342	Q8EEN5	PF02445		PF02445
	SO_2345	Q8EEN3	PF02800, PF00044		PF02800, PF00044
	SO_2347	Q8EEN1	PF02800, PF00044		PF02800, PF00044
	SO_2357	Q8EEM2	PF13386		PF13386
	SO_2358	Q8EEM1	PF03597		PF03597
	SO_2359	Q8EEM0	PF12156, PF00122, PF00403, PF00702		PF12156, PF00122, PF00403, PF00702
	SO_2360	Q8EEL9	PF05751		PF05751
	SO_2361	Q8EEL8	PF13442, PF14715		PF13442, PF14715
	SO_2362	Q8EEL7	PF05545		PF05545
	SO_2363	Q8EEL6	PF02433		PF02433
	SO_2364	Q8EEL5	PF00115		PF00115
	SO_2395	Q8EEI7	PF00441, PF12806, PF02770, PF02771, PF12418		PF00441, PF12806, PF02770, PF02771, PF12418
	SO_2397	Q8EEI5	PF13561		PF13561
	SO_2415	Q8EEG7	PF03477, PF02867, PF00317		PF03477, PF02867, PF00317
	SO_2416	Q8EEG6	PF00268		PF00268
	SO_2417	Q8EEG5	PF00111		PF00111
	SO_2419	Q8EEG3	PF00724, PF07992		PF00724, PF07992
	SO_2452	Q8EED0	PF08240, PF13602		PF08240, PF13602
	SO_2453	Q8EEC9	PF00724		PF00724
	SO_2454	Q8EEC8	PF00724		PF00724
	SO_2477	Q8EEB0	PF00465		PF00465
	SO_2489	Q8EE98	PF02781, PF00479		PF02781, PF00479
	SO_2492	Q8EE95	PF00441, PF02770, PF02771, PF09317		PF00441, PF02770, PF02771, PF09317
	SO_2508	Q8EE81	PF02508		PF02508
	SO_2509	Q8EE80	PF04060, PF14697		PF04060, PF14697
	SO_2510	Q8EE79	PF01512, PF13183, PF13375, PF10531		PF01512, PF13183, PF13375, PF10531
	SO_2511	Q8EE78	PF03116		PF03116
	SO_2512	Q8EE77	PF04205		PF04205
	SO_2513	Q8EE76	PF02508		PF02508
	SO_2536	Q8EE54	PF00441, PF02770, PF02771, PF09317		PF00441, PF02770, PF02771, PF09317
	SO_2588	Q8EE02	PF01625, PF01641		PF01625, PF01641
	SO_2592	Q8EDZ8	PF01180		PF01180
	SO_2593	Q8EDZ7	PF05088		PF05088
	SO_2603	Q8EDY7	PF01590		PF01590
	SO_2629	Q8EDW2	PF03971		PF03971
	SO_2638	Q8EDV5	PF00208, PF02812		PF00208, PF02812
	SO_2643	Q8EDV0	PF02913, PF01565, PF13183		PF02913, PF01565, PF13183
	SO_2708	Q8EDN5	PF00881		PF00881
	SO_2726	Q8EDL7	PF00033		PF00033
	SO_2727	Q8EDL6	PF14537		PF14537
	SO_2728	Q8EDL5	PF01435		PF01435
	SO_2768	Q8EDI1	PF00441, PF12806, PF02770, PF02771, PF12418		PF00441, PF12806, PF02770, PF02771, PF12418
	SO_2771	Q8EDH8	PF14833, PF03446		PF14833, PF03446
	SO_2776	Q8EDH3	PF00106		PF00106
	SO_2805	Q8EDE7	PF05940		PF05940
	SO_2833	Q8EDC9	PF13353		PF13353
	SO_2834	Q8EDC8	PF03477, PF13597		PF03477, PF13597
	SO_2868	Q8ED94	PF01206		PF01206
	SO_2871	Q8ED91	PF03960		PF03960
	SO_2930	Q8ED40	PF13229		PF13229
	SO_2931	Q8ED39	——	PF07635	PF07635
	SO_2935	Q8ED35	PF00106		PF00106
	SO_3030	Q8ECU3	PF13434		PF13434
	SO_3034	Q8ECT9	PF06276, PF11575		PF06276, PF11575
	SO_3048	Q8ECT4	PF01315, PF02738		PF01315, PF02738
	SO_3049	Q8ECT3	PF00111, PF01799		PF00111, PF01799
	SO_3051	Q8ECT1	PF13478, PF02625		PF13478, PF02625
	SO_3056	Q8ECS6	PF14537		PF14537
	SO_3058	Q8ECS4	PF00890		PF00890
	SO_3069	Q8ECR4	——	PF04791	PF04791
	SO_3070	Q8ECR3	PF01118, PF02774		PF01118, PF02774
	SO_3071	Q8ECR2	PF00389, PF02826, PF11890		PF00389, PF02826, PF11890
	SO_3088	Q8ECP7	PF00725, PF02737, PF00378		PF00725, PF02737, PF00378
	SO_3089	Q8ECP6	PF02803, PF00108		PF02803, PF00108
	SO_3108	Q8ECM8	PF10414, PF13241		PF10414, PF13241
	SO_3117	Q8ECL9	PF00578		PF00578
	SO_3120	Q8ECL7	PF01408, PF10518		PF01408, PF10518
	SO_3144	Q8ECJ8	PF01012, PF00766		PF01012, PF00766
	SO_3145	Q8ECJ7	PF01012		PF01012
	SO_3190	Q8ECF2	PF00984, PF03720, PF03721		PF00984, PF03720, PF03721
	SO_3263	Q8EC81	PF00106		PF00106
	SO_3285	Q8EC59	PF02322		PF02322
	SO_3286	Q8EC58	PF01654		PF01654
	SO_3293	Q8EC51	PF00571, PF00478		PF00571, PF00478
	SO_3300	Q8EC44	PF14537		PF14537
	SO_3301	Q8EC43	PF00890		PF00890
	SO_3314	Q8EC30	PF13414, PF13424		PF13414, PF13424
	SO_3341	Q8EC04	PF00578		PF00578
	SO_3348	Q8EBZ7	PF00762		PF00762
	SO_3349	Q8EBZ6	PF00255		PF00255
	SO_3350	Q8EBZ5	PF00437		PF00437
	SO_3351	Q8EBZ4	PF00437		PF00437
	SO_3354	Q8EBZ1	PF03807, PF14748		PF03807, PF14748
	SO_3371	Q8EBX4	PF00033		PF00033
	SO_3381	Q8EBW4	PF01593		PF01593
	SO_3382	Q8EBW3	PF00106		PF00106
	SO_3415	Q8EBT4	PF00696, PF13840, PF00742, PF03447		PF00696, PF13840, PF00742, PF03447
	SO_3420	Q8EBS9	PF01322		PF01322
	SO_3421	Q8EBS8	PF00033		PF00033
	SO_3466	Q8EBP3	PF00885		PF00885
	SO_3468	Q8EBP1	PF00677		PF00677
	SO_3496	Q8EBL5	PF00171		PF00171
	SO_3517	Q8EBJ7	PF00070, PF07992		PF00070, PF07992
	SO_3520	Q8EBJ5	PF12019		PF12019
	SO_3521	Q8EBJ4	PF12019, PF07963		PF12019, PF07963
	SO_3523	Q8EBJ3	——	PF06411	PF06411
	SO_3524	Q8EBJ2	PF13544		PF13544
	SO_3525	Q8EBJ1	PF05567, PF13519		PF05567, PF13519
	SO_3526	Q8EBJ0	PF14341		PF14341
	SO_3527	Q8EBI9	——	PF04917,PF16074	PF04917,PF16074
	SO_3528	Q8EBI8	PF13544		PF13544
	SO_3529	Q8EBI7	PF02401		PF02401
	SO_3533	Q8EBI3	PF06574, PF01687		PF06574, PF01687
	SO_3627	Q8EBA4	PF00440		PF00440
	SO_3631	Q8EBA1	PF00389, PF02826		PF00389, PF02826
	SO_3638	Q8EB94	PF04166		PF04166
	SO_3646	Q8EB86	PF00186		PF00186
	SO_3655	Q8EB77	PF07963		PF07963
	SO_3667	Q8EB67	PF01243		PF01243
	SO_3668	Q8EB66	PF06228		PF06228
	SO_3670	Q8EB64	PF03544		PF03544
	SO_3671	Q8EB63	PF01618		PF01618
	SO_3672	Q8EB62	PF02472		PF02472
	SO_3715	Q8EB21	PF00881		PF00881
	SO_3719	Q8EB17	PF01292		PF01292
	SO_3720	Q8EB16	PF12724		PF12724
	SO_3736	Q8EB01	PF01507		PF01507
	SO_3737	Q8EB00	PF01077, PF03460		PF01077, PF03460
	SO_3738	Q8EAZ9	PF00667, PF00258, PF00175		PF00667, PF00258, PF00175
	SO_3774	Q8EAW7	PF00171, PF01619, PF14850		PF00171, PF01619, PF14850
	SO_3781	Q8EAW0	PF13544		PF13544
	SO_3817	Q8EAS5	PF02558, PF08546		PF02558, PF08546
	SO_3830	Q8EAR6	PF04247		PF04247
	SO_3834	Q8EAR2	PF00745, PF05201, PF01488		PF00745, PF05201, PF01488
	SO_3855	Q8EAP2	PF00390, PF03949		PF00390, PF03949
	SO_3898	Q8EAK4	PF07995		PF07995
	SO_3907	Q8EAJ5	PF04314		PF04314
	SO_3920	Q8EAI2	PF02906, PF13237		PF02906, PF13237
	SO_3921	Q8EAI1	PF02256		PF02256
	SO_3922	Q8EAI0	PF01292		PF01292
	SO_3923	Q8EAH9	PF06968		PF06968
	SO_3924	Q8EAH8	——	PF10204	PF10204
	SO_3925	Q8EAH7	PF04055		PF04055
	SO_3926	Q8EAH6	PF01926		PF01926
	SO_3980	Q8EAC7	PF02335		PF02335
	SO_4047	Q8EA62	PF00034		PF00034
	SO_4048	Q8EA61	PF00034		PF00034
	SO_4054	Q8EA55	PF02219		PF02219
	SO_4055	Q8EA54	PF00696, PF00742, PF03447		PF00696, PF00742, PF03447
	SO_4060	Q8EA49	PF03916		PF03916
	SO_4061	Q8EA48	PF13247, PF12838		PF13247, PF12838
	SO_4062	Q8EA47	PF04879, PF00384, PF01568		PF04879, PF00384, PF01568
	SO_4103	Q8EA06	PF07963		PF07963
	SO_4104	Q8EA05	——	PF05307	PF05307
	SO_4105	Q8EA04	PF13544		PF13544
	SO_4106	Q8EA03	PF13544		PF13544
	SO_4118	Q8E9Z2	PF00390, PF03949		PF00390, PF03949
	SO_4142	Q8E9X0	PF13442		PF13442
	SO_4144	Q8E9W8	PF13435, PF11783		PF13435, PF11783
	SO_4153	Q8E9V9	PF00724		PF00724
	SO_4159	Q8E9V3	PF07963		PF07963
	SO_4172	Q8E9U1	PF02954, PF00072		PF02954, PF00072
	SO_4173	Q8E9U0	PF02518		PF02518
	SO_4174	Q8E9T9	PF04321		PF04321
	SO_4176	Q8E9T7	PF09423		PF09423
	SO_4235	Q8E9N3	PF00180		PF00180
	SO_4311	Q8E9H2	PF01491		PF01491
	SO_4349	Q8E9D5	PF01450, PF07991		PF01450, PF07991
	SO_4357	Q8E9C7	PF13247, PF00037		PF13247, PF00037
	SO_4358	Q8E9C6	PF00384, PF01568		PF00384, PF01568
	SO_4359	Q8E9C5	PF11854		PF11854
	SO_4360	Q8E9C4	PF09699		PF09699
	SO_4361	Q8E9C3	——	PF13621	PF13621
	SO_4362	Q8E9C2	PF02613		PF02613
	SO_4378	Q8E9A6	PF01494		PF01494
	SO_4382	Q8E9A2	PF00106		PF00106
	SO_4396	Q8E990	PF02525		PF02525
	SO_4404	Q8E982	PF12801		PF12801
	SO_4405	Q8E981	PF00141		PF00141
	SO_4414	Q8E972	PF08933		PF08933
	SO_4434	Q8E955	——	——	——
	SO_4439	Q8E952	——	——	——
	SO_4453	Q8E940	PF05187, PF13450		PF05187, PF13450
	SO_4469	Q8E925	PF00465		PF00465
	SO_4480	Q8E915	PF00171		PF00171
	SO_4483	Q8E912	PF01292		PF01292
	SO_4484	Q8E911	PF09086		PF09086
	SO_4485	Q8E910	PF09626		PF09626
	SO_4503	Q8E8Z7	PF02634		PF02634
	SO_4504	Q8E8Z6	PF11749		PF11749
	SO_4505	Q8E8Z5	PF11748		PF11748
	SO_4506	Q8E8Z4	PF13237, PF12838		PF13237, PF12838
	SO_4507	Q8E8Z3	PF02613		PF02613
	SO_4508	Q8E8Z2	——	——	——
	SO_4509	Q8E8Z1	PF04879, PF00384, PF01568		PF04879, PF00384, PF01568
	SO_4510	Q8E8Z0	PF13247, PF12798		PF13247, PF12798
	SO_4511	Q8E8Y9	PF00033		PF00033
	SO_4512	Q8E8Y8	——	PF10399	PF10399
	SO_4513	Q8E8Y7	PF04879, PF00384, PF01568		PF04879, PF00384, PF01568
	SO_4514	Q8E8Y6	PF13247, PF12798		PF13247, PF12798
	SO_4515	Q8E8Y5	PF00033		PF00033
	SO_4520	Q8E8Y0	PF04055		PF04055
	SO_4568	Q8E8T8	PF03916		PF03916
	SO_4572	Q8E8T5	PF14522		PF14522
	SO_4591	Q8E8S0	PF03264		PF03264
	SO_4606	Q8E8Q5	PF00116, PF02790, PF13442		PF00116, PF02790, PF13442
	SO_4607	Q8E8Q4	PF00115		PF00115
	SO_4608	Q8E8Q3	PF04442		PF04442
	SO_4609	Q8E8Q2	PF00510		PF00510
	SO_4611	Q8E8Q0	PF02104		PF02104
	SO_4613	Q8E8P8	PF02628		PF02628
	SO_4614	Q8E8P7	PF01040		PF01040
	SO_4615	Q8E8P6	PF02630		PF02630
	SO_4619	Q8E8P2	PF01521, PF01106		PF01521, PF01106
	SO_4620	Q8CVD0	PF00890, PF04205		PF00890, PF04205
	SO_4666	Q8E8J8	PF00034		PF00034
	SO_4687	Q8E8H7	PF00984, PF03720, PF03721		PF00984, PF03720, PF03721
	SO_4694	Q8E8H0	PF09694		PF09694
	SO_4702	Q8E8G2	PF00070, PF07992, PF02852		PF00070, PF07992, PF02852
	SO_4730	Q8E8D5	PF06969, PF04055		PF06969, PF04055
	SO_4737	Q8E8C9	PF13746, PF12801, PF11614		PF13746, PF12801, PF11614
	SO_A0161	Q8E800	PF08240, PF00107		PF08240, PF00107
	SO_A0164	Q8E7Z9	PF00465		PF00465
